# Supplementary material for: syn-5,10,15-Tris(dichloro­meth­yl)-5,10,15-trihy­droxy-5H-diindeno­[1,2-a:1′,2′-c]fluorene dichloro­methane 0.82-solvate
Source: Acta Crystallogr Sect E Struct Rep Online. 2012 May 16;68(Pt 6):o1755–6. doi: 10.1107/S1600536812020703 (PMC3379341; doi:10.1107/S1600536812020703)
Supplement: Supplementary file 1 [file e-68-o1755-sup1.cif]

##############################################################################
#                                                                            #
# This CIF contains the data in a paper accepted for publication in          #
# Acta Crystallographica Section E. It conforms to the requirements of       #
# Notes for Authors for Acta Crystallographica Section E, and has been       #
# peer reviewed under the auspices of the IUCr Commission on Journals.       #
#                                                                            #
# Full details of the Crystallographic Information File format               #
# are given in the paper "The Crystallographic Information File (CIF):       #
# a New Standard Archive File for Crystallography" by S. R. Hall, F. H.      #
# Allen and I. D. Brown [Acta Cryst. (1991), A47, 655-685].                  #
#                                                                            #
# The current version of the core CIF dictionary is obtainable from          #
# ftp://ftp.iucr.org/pub/cif_core.dic.                                       #
#                                                                            #
# Software is freely available for graphical display of the structure(s)     #
# in this CIF. For information consult the CIF software page                 #
# http://www.iucr.org/resources/cif/software.                                #
#                                                                            #
# This file may be used for bona fide research purposes within the           #
# scientific community so long as proper attribution is given to the journal # 
# article from which it was obtained.                                        #
#                                                                            #
##############################################################################
data_global
_audit_creation_method     'WinGX routine CIF_UPDATE'
_audit_conform_dict_name     cif_core.dic
_audit_conform_dict_version     2.3
_journal_date_recd_electronic     2012-05-01
_journal_date_accepted     2012-05-08
_journal_name_full     'Acta Crystallographica, Section E'
_journal_year     2012
_journal_volume     68
_journal_issue      6
_journal_page_first     o1755
_journal_page_last     o1756
_journal_paper_category     QO
_journal_paper_doi     10.1107/S1600536812020703
_journal_coeditor_code     KJ2201
_publ_contact_author_name     'Fronczek, Frank R.'
_publ_contact_author_address
;
Department of Chemistry
Louisiana State University
Baton Rouge
LA 70803-1804
USA
;
_publ_contact_author_email     ffroncz@lsu.edu
_publ_contact_author_fax     '225-578-3458'
_publ_contact_author_phone     '225-578-8270'
_publ_section_title
;\
<i>syn</i>-5,10,15-Tris(dichloromethyl)-5,10,15-trihydroxy-5<i>H</i>-\
diindeno[1,2-<i>a</i>:1',2'-<i>c</i>]fluorene dichloromethane 0.82-solvate
;
loop_
    _publ_author_name
    _publ_author_footnote
    _publ_author_address
    'Morrison, Gregory W.' .
;
Department of Chemistry
Louisiana State University
Baton Rouge, LA 70803
USA
;
    'Fronczek, Frank R.' .
;
Department of Chemistry
Louisiana State University
Baton Rouge, LA 70803
USA
;
    'Watkins, Steven F.' .
;
Department of Chemistry
Louisiana State University
Baton Rouge, LA 70803
USA
;
data_I
_audit_creation_method     'WinGX routine CIF_UPDATE'
_chemical_name_systematic
;
<i>syn</i>-5,10,15-Tris(dichloromethyl)-5,10,15-trihydroxy-
5<i>H</i>-diindeno[1,2-<i>a</i>:1',2'-<i>c</i>]fluorene dichloromethane
0.82-solvate
;
_chemical_formula_moiety     'C30 H18 Cl6 O3, 0.82(C H2 Cl2)'
_chemical_formula_sum     'C30.82 H19.64 Cl7.64 O3'
_chemical_formula_iupac     'C30 H18 Cl6 O3, 0.82C H2 Cl2'
_chemical_formula_weight     708.78
_chemical_melting_point     ?
_symmetry_cell_setting     triclinic
_symmetry_space_group_name_H-M     'P -1'
_symmetry_space_group_name_Hall     '-P 1'
loop_
    _symmetry_equiv_pos_as_xyz
    'x, y, z'
    '-x, -y, -z'
_cell_length_a     10.9719(4)
_cell_length_b     11.6186(3)
_cell_length_c     14.0431(5)
_cell_angle_alpha     71.009(2)
_cell_angle_beta     85.291(2)
_cell_angle_gamma     68.798(2)
_cell_volume     1576.88(9)
_cell_formula_units_Z     2
_cell_measurement_reflns_used     5548
_cell_measurement_theta_min     2.546
_cell_measurement_theta_max     25.35
_cell_measurement_temperature     90.0(5)
_cell_measurement_pressure     101.3
_exptl_crystal_description     blade
_exptl_crystal_colour     yellow
_exptl_crystal_size_max     0.38
_exptl_crystal_size_mid     0.13
_exptl_crystal_size_min     0.05
_exptl_crystal_density_diffrn     1.493
_exptl_crystal_density_method     'not measured'
_exptl_crystal_F_000     717
_exptl_absorpt_coefficient_mu     0.716
_exptl_absorpt_correction_type     multi-scan
_exptl_absorpt_process_details     '(SCALEPACK; Otwinowski & Minor, 1997)'
_exptl_absorpt_correction_T_min     0.8137
_exptl_absorpt_correction_T_max     0.9719
_diffrn_ambient_temperature     90.0(5)
_diffrn_radiation_type     MoK\a
_diffrn_radiation_wavelength     0.71073
_diffrn_radiation_source     'fine-focus sealed tube'
_diffrn_radiation_monochromator     graphite
_diffrn_measurement_device_type
               'Nonius KappaCCD diffractometer with an Oxford Cryostream cooler'
_diffrn_measurement_device     '95mm CCD camera on \k-goniostat'
_diffrn_measurement_method     'CCD rotation images, thick slices'
_diffrn_detector_area_resol_mean     9
_diffrn_reflns_number     10851
_diffrn_reflns_av_R_equivalents     0.0459
_diffrn_reflns_av_sigmaI/netI     0.0726
_diffrn_reflns_theta_min     2.56
_diffrn_reflns_theta_max     25.35
_diffrn_reflns_theta_full     25
_diffrn_measured_fraction_theta_max     0.995
_diffrn_measured_fraction_theta_full     0.998
_diffrn_reflns_limit_h_min     -13
_diffrn_reflns_limit_h_max     13
_diffrn_reflns_limit_k_min     -13
_diffrn_reflns_limit_k_max     13
_diffrn_reflns_limit_l_min     -16
_diffrn_reflns_limit_l_max     16
_refine_special_details
;
Refinement of <i>F</i>^2^ against ALL reflections. The weighted <i>R</i>-factor
<i>wR</i> and goodness of fit <i>S</i> are based on <i>F</i>^2^, conventional
<i>R</i>-factors <i>R</i> are based on <i>F</i>, with <i>F</i> set to zero for
negative <i>F</i>^2^. The threshold expression of <i>F</i>^2^ >
2\s(<i>F</i>^2^) is used only for calculating <i>R</i>-factors(gt) <i>etc</i>.
and is not relevant to the choice of reflections for refinement.
<i>R</i>-factors based on <i>F</i>^2^ are statistically about twice as large
as those based on <i>F</i>, and <i>R</i>- factors based on ALL data will be
even larger.
;
_reflns_number_total     5744
_reflns_number_gt     3608
_reflns_threshold_expression     I>2\s(I)
_refine_ls_structure_factor_coef     Fsqd
_refine_ls_matrix_type     full
_refine_ls_R_factor_gt     0.0525
_refine_ls_wR_factor_ref     0.1555
_refine_ls_goodness_of_fit_ref     0.965
_refine_ls_restrained_S_all     0.965
_refine_ls_number_reflns     5744
_refine_ls_number_parameters     356
_refine_ls_number_restraints     0
_refine_ls_number_constraints     0
_refine_ls_hydrogen_treatment     constr
_refine_ls_weighting_scheme     calc
_refine_ls_weighting_details
                 'calc w=1/[\s^2^(Fo^2^)+(0.0932P)^2^] where P=(Fo^2^+2Fc^2^)/3'
_atom_sites_solution_hydrogens     geom
_atom_sites_solution_primary     direct
_atom_sites_solution_secondary     difmap
_refine_ls_shift/su_max     0.000
_refine_diff_density_max     0.42
_refine_diff_density_min     -0.32
_refine_ls_extinction_method     'SHELXL97 (Sheldrick, 2008)'
_refine_ls_extinction_coef     0.0066(17)
_refine_ls_extinction_expression
                                    Fc^*^=kFc[1+0.001xFc^2^\l^3^/sin(2\q)]^-1/4^
loop_
    _atom_type_symbol
    _atom_type_description
    _atom_type_scat_dispersion_real
    _atom_type_scat_dispersion_imag
    _atom_type_scat_source
    C C 0.0033 0.0016 'International Tables Vol C Tables 4.2.6.8 and 6.1.1.4'
    H H 0 0 'International Tables Vol C Tables 4.2.6.8 and 6.1.1.4'
    Cl Cl 0.1484 0.1585 'International Tables Vol C Tables 4.2.6.8 and 6.1.1.4'
    O O 0.0106 0.006 'International Tables Vol C Tables 4.2.6.8 and 6.1.1.4'
_computing_data_collection     'COLLECT (Bruker, 2004)'
_computing_cell_refinement     'SCALEPACK (Otwinowski & Minor, 1997)'
_computing_data_reduction     'DENZO and SCALEPACK (Otwinowski & Minor, 1997)'
_computing_structure_solution     'SHELXS97 (Sheldrick, 2008)'
_computing_structure_refinement
                            'SHELXL97 (Sheldrick, 2008) and PLATON (Spek, 2009)'
_computing_molecular_graphics     'ORTEP-3 for Windows (Farrugia, 1997)'
_computing_publication_material     'WinGX (Farrugia, 1999)'
loop_
    _atom_site_type_symbol
    _atom_site_label
    _atom_site_fract_x
    _atom_site_fract_y
    _atom_site_fract_z
    _atom_site_U_iso_or_equiv
    _atom_site_adp_type
    _atom_site_calc_flag
    _atom_site_refinement_flags
    _atom_site_occupancy
    _atom_site_disorder_assembly
    _atom_site_disorder_group
    C C1 0.9165(3) 0.2835(3) 0.4130(2) 0.0263(8) Uani d . 1 . .
    C C2 1.0278(3) 0.2228(3) 0.3532(2) 0.0285(8) Uani d . 1 . .
    C C3 1.0854(4) 0.0926(3) 0.3608(3) 0.0350(9) Uani d . 1 . .
    H H3 1.0534 0.0294 0.405 0.042 Uiso calc R 1 . .
    C C4 1.1916(4) 0.0571(3) 0.3017(3) 0.0456(10) Uani d . 1 . .
    H H4 1.2323 -0.0319 0.3059 0.055 Uiso calc R 1 . .
    C C5 1.2389(4) 0.1469(3) 0.2375(3) 0.0457(10) Uani d . 1 . .
    H H5 1.31 0.1198 0.1967 0.055 Uiso calc R 1 . .
    C C6 1.1834(4) 0.2786(3) 0.2315(3) 0.0364(9) Uani d . 1 . .
    H H6 1.217 0.3409 0.1879 0.044 Uiso calc R 1 . .
    C C7 1.0783(3) 0.3157(3) 0.2909(2) 0.0290(8) Uani d . 1 . .
    C C8 1.0065(3) 0.4414(3) 0.3096(2) 0.0256(8) Uani d . 1 . .
    C C9 1.0110(3) 0.5655(3) 0.2661(2) 0.0287(8) Uani d . 1 . .
    C C10 1.0801(4) 0.6173(3) 0.1721(3) 0.0354(9) Uani d . 1 . .
    C C11 1.0489(4) 0.7564(3) 0.1689(2) 0.0373(9) Uani d . 1 . .
    C C12 1.1007(5) 0.8464(4) 0.1053(3) 0.0513(11) Uani d . 1 . .
    H H12 1.1611 0.8243 0.056 0.062 Uiso calc R 1 . .
    C C13 1.0610(5) 0.9699(4) 0.1163(3) 0.0573(12) Uani d . 1 . .
    H H13 1.0946 1.0329 0.0739 0.069 Uiso calc R 1 . .
    C C14 0.9740(5) 1.0007(3) 0.1877(3) 0.0511(11) Uani d . 1 . .
    H H14 0.9473 1.0856 0.1934 0.061 Uiso calc R 1 . .
    C C15 0.9236(4) 0.9111(3) 0.2522(3) 0.0393(9) Uani d . 1 . .
    H H15 0.864 0.9338 0.3018 0.047 Uiso calc R 1 . .
    C C16 0.9621(4) 0.7877(3) 0.2427(2) 0.0341(9) Uani d . 1 . .
    C C17 0.9350(3) 0.6691(3) 0.3023(2) 0.0290(8) Uani d . 1 . .
    C C18 0.8517(3) 0.6459(3) 0.3803(2) 0.0268(8) Uani d . 1 . .
    C C19 0.7502(3) 0.7421(3) 0.4248(2) 0.0286(8) Uani d . 1 . .
    C C20 0.6942(3) 0.6552(3) 0.5068(2) 0.0306(8) Uani d . 1 . .
    C C21 0.6064(4) 0.6882(3) 0.5771(3) 0.0379(9) Uani d . 1 . .
    H H21 0.5725 0.7754 0.5784 0.046 Uiso calc R 1 . .
    C C22 0.5674(4) 0.5929(4) 0.6468(3) 0.0430(10) Uani d . 1 . .
    H H22 0.5065 0.6146 0.6959 0.052 Uiso calc R 1 . .
    C C23 0.6178(4) 0.4662(4) 0.6442(3) 0.0409(9) Uani d . 1 . .
    H H23 0.5888 0.402 0.6906 0.049 Uiso calc R 1 . .
    C C24 0.7099(4) 0.4311(3) 0.5749(2) 0.0328(8) Uani d . 1 . .
    H H24 0.7458 0.3434 0.5751 0.039 Uiso calc R 1 . .
    C C25 0.7485(3) 0.5262(3) 0.5056(2) 0.0273(8) Uani d . 1 . .
    C C26 0.8442(3) 0.5207(3) 0.4249(2) 0.0259(7) Uani d . 1 . .
    C C27 0.9198(3) 0.4203(3) 0.3888(2) 0.0250(7) Uani d . 1 . .
    C C28 0.7807(3) 0.2974(3) 0.3769(2) 0.0301(8) Uani d . 1 . .
    H H28 0.7126 0.3475 0.4147 0.036 Uiso calc R 1 . .
    C C29 1.0181(4) 0.6046(3) 0.0826(2) 0.0381(9) Uani d . 1 . .
    H H29 1.0298 0.5109 0.0982 0.046 Uiso calc R 1 . .
    C C30 0.6479(4) 0.8437(3) 0.3406(3) 0.0382(9) Uani d . 1 . .
    H H30 0.6955 0.8851 0.2841 0.046 Uiso calc R 1 . .
    Cl Cl1 0.75059(9) 0.38564(9) 0.24653(6) 0.0407(3) Uani d . 1 . .
    Cl Cl2 0.76348(10) 0.14417(8) 0.40087(7) 0.0441(3) Uani d . 1 . .
    Cl Cl3 0.84936(10) 0.69516(9) 0.06527(7) 0.0513(3) Uani d . 1 . .
    Cl Cl4 1.09646(12) 0.65136(9) -0.03237(7) 0.0540(3) Uani d . 1 . .
    Cl Cl5 0.53505(11) 0.96814(9) 0.38451(9) 0.0596(3) Uani d . 1 . .
    Cl Cl6 0.56204(12) 0.76978(10) 0.29285(9) 0.0644(4) Uani d . 1 . .
    O O1 0.9273(2) 0.21078(19) 0.51741(15) 0.0296(5) Uani d . 1 . .
    H H91 1.0026 0.1931 0.5403 0.044 Uiso calc R 1 . .
    O O2 1.2147(3) 0.5482(3) 0.17035(19) 0.0452(7) Uani d . 1 . .
    H H92 1.2533 0.5455 0.2207 0.068 Uiso calc R 1 . .
    O O3 0.8099(2) 0.8111(2) 0.46100(17) 0.0318(6) Uani d . 1 . .
    H H93 0.764 0.8384 0.5054 0.048 Uiso calc R 1 . .
loop_
    _atom_site_aniso_label
    _atom_site_aniso_U_11
    _atom_site_aniso_U_22
    _atom_site_aniso_U_33
    _atom_site_aniso_U_12
    _atom_site_aniso_U_13
    _atom_site_aniso_U_23
    C1 0.030(2) 0.0224(14) 0.0263(17) -0.0106(14) 0.0010(15) -0.0066(13)
    C2 0.026(2) 0.0287(16) 0.0279(18) -0.0063(14) -0.0052(15) -0.0080(14)
    C3 0.032(2) 0.0283(16) 0.043(2) -0.0056(15) -0.0052(18) -0.0143(15)
    C4 0.039(2) 0.0364(19) 0.059(3) -0.0018(18) -0.004(2) -0.0236(19)
    C5 0.033(2) 0.048(2) 0.053(2) 0.0002(19) 0.001(2) -0.029(2)
    C6 0.034(2) 0.0423(19) 0.0331(19) -0.0113(17) 0.0019(17) -0.0151(16)
    C7 0.027(2) 0.0331(16) 0.0288(18) -0.0097(15) 0.0005(16) -0.0140(15)
    C8 0.0245(19) 0.0295(16) 0.0249(17) -0.0098(14) -0.0005(15) -0.0107(14)
    C9 0.032(2) 0.0347(17) 0.0242(17) -0.0182(15) 0.0033(15) -0.0093(14)
    C10 0.038(2) 0.0448(19) 0.0316(19) -0.0234(18) 0.0078(17) -0.0142(16)
    C11 0.057(3) 0.0422(19) 0.0252(18) -0.0323(18) -0.0001(18) -0.0098(16)
    C12 0.079(3) 0.064(2) 0.032(2) -0.050(2) 0.018(2) -0.0173(19)
    C13 0.098(4) 0.054(2) 0.039(2) -0.056(3) 0.001(3) -0.0072(19)
    C14 0.092(4) 0.0381(19) 0.036(2) -0.039(2) -0.001(2) -0.0082(17)
    C15 0.061(3) 0.0322(17) 0.0283(18) -0.0247(18) -0.0066(18) -0.0034(15)
    C16 0.044(2) 0.0349(17) 0.0269(18) -0.0211(16) -0.0052(17) -0.0050(15)
    C17 0.035(2) 0.0275(15) 0.0279(18) -0.0148(15) -0.0020(16) -0.0088(14)
    C18 0.030(2) 0.0279(15) 0.0244(17) -0.0108(14) -0.0003(15) -0.0099(14)
    C19 0.031(2) 0.0244(15) 0.0323(18) -0.0115(14) -0.0024(16) -0.0094(14)
    C20 0.027(2) 0.0344(17) 0.0325(19) -0.0086(15) -0.0002(16) -0.0150(15)
    C21 0.030(2) 0.0397(18) 0.047(2) -0.0106(16) 0.0038(19) -0.0201(17)
    C22 0.033(2) 0.059(2) 0.045(2) -0.0178(19) 0.0121(19) -0.0277(19)
    C23 0.042(2) 0.054(2) 0.037(2) -0.0279(19) 0.0097(19) -0.0162(18)
    C24 0.039(2) 0.0364(17) 0.0286(18) -0.0171(16) 0.0061(17) -0.0143(15)
    C25 0.027(2) 0.0311(16) 0.0253(17) -0.0093(15) 0.0008(15) -0.0115(14)
    C26 0.028(2) 0.0259(15) 0.0241(17) -0.0112(14) -0.0016(15) -0.0061(13)
    C27 0.0277(19) 0.0213(14) 0.0256(17) -0.0089(14) 0.0002(15) -0.0066(13)
    C28 0.036(2) 0.0278(15) 0.0273(17) -0.0127(15) 0.0015(16) -0.0082(14)
    C29 0.052(3) 0.0415(18) 0.0271(18) -0.0252(18) 0.0081(18) -0.0115(15)
    C30 0.038(2) 0.0342(17) 0.042(2) -0.0103(16) -0.0083(18) -0.0120(16)
    Cl1 0.0387(6) 0.0539(5) 0.0282(5) -0.0186(4) -0.0025(4) -0.0078(4)
    Cl2 0.0459(6) 0.0337(4) 0.0604(6) -0.0205(4) -0.0039(5) -0.0163(4)
    Cl3 0.0539(7) 0.0569(6) 0.0443(6) -0.0206(5) -0.0086(5) -0.0141(5)
    Cl4 0.0835(9) 0.0613(6) 0.0301(5) -0.0419(6) 0.0162(5) -0.0163(4)
    Cl5 0.0493(7) 0.0383(5) 0.0795(8) 0.0047(5) -0.0130(6) -0.0230(5)
    Cl6 0.0675(8) 0.0548(6) 0.0770(8) -0.0218(5) -0.0331(6) -0.0202(5)
    O1 0.0374(15) 0.0285(11) 0.0235(12) -0.0147(11) -0.0026(11) -0.0046(9)
    O2 0.0409(18) 0.0636(15) 0.0411(15) -0.0277(14) 0.0087(13) -0.0209(13)
    O3 0.0332(15) 0.0343(12) 0.0341(13) -0.0123(11) 0.0019(11) -0.0185(10)
_geom_special_details
;
All e.s.d.'s (except the e.s.d. in the dihedral angle between two l.s. planes)
are estimated using the full covariance matrix. The cell e.s.d.'s are taken
into account individually in the estimation of e.s.d.'s in distances, angles
and torsion angles; correlations between e.s.d.'s in cell parameters are only
used when they are defined by crystal symmetry. An approximate (isotropic)
treatment of cell e.s.d.'s is used for estimating e.s.d.'s involving l.s.
planes.
;
loop_
    _geom_bond_atom_site_label_1
    _geom_bond_atom_site_label_2
    _geom_bond_site_symmetry_2
    _geom_bond_distance
    _geom_bond_publ_flag
    C1 O1 . 1.424(4) ?
    C1 C2 . 1.514(5) ?
    C1 C27 . 1.526(4) ?
    C1 C28 . 1.550(5) ?
    C2 C3 . 1.383(4) ?
    C2 C7 . 1.406(5) ?
    C3 C4 . 1.390(5) ?
    C3 H3 . 0.95 ?
    C4 C5 . 1.369(6) ?
    C4 H4 . 0.95 ?
    C5 C6 . 1.403(5) ?
    C5 H5 . 0.95 ?
    C6 C7 . 1.389(5) ?
    C6 H6 . 0.95 ?
    C7 C8 . 1.485(4) ?
    C8 C9 . 1.388(4) ?
    C8 C27 . 1.421(4) ?
    C9 C17 . 1.416(4) ?
    C9 C10 . 1.525(4) ?
    C10 O2 . 1.406(4) ?
    C10 C11 . 1.512(5) ?
    C10 C29 . 1.549(5) ?
    C11 C16 . 1.396(5) ?
    C11 C12 . 1.397(5) ?
    C12 C13 . 1.398(5) ?
    C12 H12 . 0.95 ?
    C13 C14 . 1.370(6) ?
    C13 H13 . 0.95 ?
    C14 C15 . 1.389(5) ?
    C14 H14 . 0.95 ?
    C15 C16 . 1.389(4) ?
    C15 H15 . 0.95 ?
    C16 C17 . 1.481(5) ?
    C17 C18 . 1.388(5) ?
    C18 C26 . 1.415(4) ?
    C18 C19 . 1.523(4) ?
    C19 O3 . 1.424(4) ?
    C19 C20 . 1.516(5) ?
    C19 C30 . 1.550(5) ?
    C20 C21 . 1.369(5) ?
    C20 C25 . 1.403(4) ?
    C21 C22 . 1.392(5) ?
    C21 H21 . 0.95 ?
    C22 C23 . 1.384(5) ?
    C22 H22 . 0.95 ?
    C23 C24 . 1.391(5) ?
    C23 H23 . 0.95 ?
    C24 C25 . 1.384(4) ?
    C24 H24 . 0.95 ?
    C25 C26 . 1.481(4) ?
    C26 C27 . 1.387(4) ?
    C28 Cl1 . 1.773(3) ?
    C28 Cl2 . 1.778(3) ?
    C28 H28 . 1 ?
    C29 Cl3 . 1.759(4) ?
    C29 Cl4 . 1.783(3) ?
    C29 H29 . 1 ?
    C30 Cl6 . 1.772(4) ?
    C30 Cl5 . 1.779(4) ?
    C30 H30 . 1 ?
    O1 H91 . 0.84 ?
    O2 H92 . 0.84 ?
    O3 H93 . 0.84 ?
loop_
    _geom_angle_atom_site_label_1
    _geom_angle_atom_site_label_2
    _geom_angle_atom_site_label_3
    _geom_angle_site_symmetry_1
    _geom_angle_site_symmetry_3
    _geom_angle
    _geom_angle_publ_flag
    O1 C1 C2 . . 113.5(2) ?
    O1 C1 C27 . . 115.3(3) ?
    C2 C1 C27 . . 102.3(3) ?
    O1 C1 C28 . . 104.8(3) ?
    C2 C1 C28 . . 113.4(3) ?
    C27 C1 C28 . . 107.7(2) ?
    C3 C2 C7 . . 121.1(3) ?
    C3 C2 C1 . . 127.6(3) ?
    C7 C2 C1 . . 111.0(3) ?
    C2 C3 C4 . . 118.0(3) ?
    C2 C3 H3 . . 121 ?
    C4 C3 H3 . . 121 ?
    C5 C4 C3 . . 121.8(3) ?
    C5 C4 H4 . . 119.1 ?
    C3 C4 H4 . . 119.1 ?
    C4 C5 C6 . . 120.6(4) ?
    C4 C5 H5 . . 119.7 ?
    C6 C5 H5 . . 119.7 ?
    C7 C6 C5 . . 118.5(3) ?
    C7 C6 H6 . . 120.8 ?
    C5 C6 H6 . . 120.8 ?
    C6 C7 C2 . . 120.0(3) ?
    C6 C7 C8 . . 132.0(3) ?
    C2 C7 C8 . . 107.9(3) ?
    C9 C8 C27 . . 119.1(3) ?
    C9 C8 C7 . . 132.6(3) ?
    C27 C8 C7 . . 108.4(3) ?
    C8 C9 C17 . . 121.0(3) ?
    C8 C9 C10 . . 129.1(3) ?
    C17 C9 C10 . . 109.6(3) ?
    O2 C10 C11 . . 113.4(3) ?
    O2 C10 C9 . . 116.3(3) ?
    C11 C10 C9 . . 101.9(3) ?
    O2 C10 C29 . . 104.8(3) ?
    C11 C10 C29 . . 113.9(3) ?
    C9 C10 C29 . . 106.7(3) ?
    C16 C11 C12 . . 121.1(3) ?
    C16 C11 C10 . . 111.7(3) ?
    C12 C11 C10 . . 127.2(3) ?
    C11 C12 C13 . . 118.1(4) ?
    C11 C12 H12 . . 120.9 ?
    C13 C12 H12 . . 120.9 ?
    C14 C13 C12 . . 120.5(4) ?
    C14 C13 H13 . . 119.8 ?
    C12 C13 H13 . . 119.8 ?
    C13 C14 C15 . . 121.7(3) ?
    C13 C14 H14 . . 119.2 ?
    C15 C14 H14 . . 119.2 ?
    C16 C15 C14 . . 118.7(4) ?
    C16 C15 H15 . . 120.6 ?
    C14 C15 H15 . . 120.6 ?
    C15 C16 C11 . . 119.9(3) ?
    C15 C16 C17 . . 132.3(3) ?
    C11 C16 C17 . . 107.7(3) ?
    C18 C17 C9 . . 118.9(3) ?
    C18 C17 C16 . . 132.5(3) ?
    C9 C17 C16 . . 108.6(3) ?
    C17 C18 C26 . . 121.1(3) ?
    C17 C18 C19 . . 129.2(3) ?
    C26 C18 C19 . . 109.5(3) ?
    O3 C19 C20 . . 113.9(3) ?
    O3 C19 C18 . . 110.5(3) ?
    C20 C19 C18 . . 102.7(2) ?
    O3 C19 C30 . . 107.4(2) ?
    C20 C19 C30 . . 113.4(3) ?
    C18 C19 C30 . . 108.8(3) ?
    C21 C20 C25 . . 121.2(3) ?
    C21 C20 C19 . . 128.3(3) ?
    C25 C20 C19 . . 110.5(3) ?
    C20 C21 C22 . . 119.3(3) ?
    C20 C21 H21 . . 120.3 ?
    C22 C21 H21 . . 120.3 ?
    C23 C22 C21 . . 119.8(3) ?
    C23 C22 H22 . . 120.1 ?
    C21 C22 H22 . . 120.1 ?
    C22 C23 C24 . . 121.2(3) ?
    C22 C23 H23 . . 119.4 ?
    C24 C23 H23 . . 119.4 ?
    C25 C24 C23 . . 118.9(3) ?
    C25 C24 H24 . . 120.5 ?
    C23 C24 H24 . . 120.5 ?
    C24 C25 C20 . . 119.6(3) ?
    C24 C25 C26 . . 132.1(3) ?
    C20 C25 C26 . . 108.3(3) ?
    C27 C26 C18 . . 119.2(3) ?
    C27 C26 C25 . . 132.1(3) ?
    C18 C26 C25 . . 108.6(3) ?
    C26 C27 C8 . . 120.7(3) ?
    C26 C27 C1 . . 129.5(3) ?
    C8 C27 C1 . . 109.4(3) ?
    C1 C28 Cl1 . . 111.0(2) ?
    C1 C28 Cl2 . . 112.4(2) ?
    Cl1 C28 Cl2 . . 109.33(18) ?
    C1 C28 H28 . . 108 ?
    Cl1 C28 H28 . . 108 ?
    Cl2 C28 H28 . . 108 ?
    C10 C29 Cl3 . . 112.3(2) ?
    C10 C29 Cl4 . . 112.2(3) ?
    Cl3 C29 Cl4 . . 109.22(19) ?
    C10 C29 H29 . . 107.6 ?
    Cl3 C29 H29 . . 107.6 ?
    Cl4 C29 H29 . . 107.6 ?
    C19 C30 Cl6 . . 111.6(2) ?
    C19 C30 Cl5 . . 111.2(2) ?
    Cl6 C30 Cl5 . . 109.7(2) ?
    C19 C30 H30 . . 108.1 ?
    Cl6 C30 H30 . . 108.1 ?
    Cl5 C30 H30 . . 108.1 ?
    C1 O1 H91 . . 109.5 ?
    C10 O2 H92 . . 109.5 ?
    C19 O3 H93 . . 109.5 ?
loop_
    _geom_torsion_atom_site_label_1
    _geom_torsion_atom_site_label_2
    _geom_torsion_atom_site_label_3
    _geom_torsion_atom_site_label_4
    _geom_torsion_site_symmetry_1
    _geom_torsion_site_symmetry_2
    _geom_torsion_site_symmetry_3
    _geom_torsion_site_symmetry_4
    _geom_torsion
    _geom_torsion_publ_flag
    O1 C1 C2 C3 . . . . 42.4(5) ?
    C27 C1 C2 C3 . . . . 167.2(3) ?
    C28 C1 C2 C3 . . . . -77.1(4) ?
    O1 C1 C2 C7 . . . . -132.3(3) ?
    C27 C1 C2 C7 . . . . -7.4(3) ?
    C28 C1 C2 C7 . . . . 108.3(3) ?
    C7 C2 C3 C4 . . . . -2.6(5) ?
    C1 C2 C3 C4 . . . . -176.8(3) ?
    C2 C3 C4 C5 . . . . 0.0(6) ?
    C3 C4 C5 C6 . . . . 1.8(6) ?
    C4 C5 C6 C7 . . . . -1.0(6) ?
    C5 C6 C7 C2 . . . . -1.5(5) ?
    C5 C6 C7 C8 . . . . 173.5(3) ?
    C3 C2 C7 C6 . . . . 3.4(5) ?
    C1 C2 C7 C6 . . . . 178.4(3) ?
    C3 C2 C7 C8 . . . . -172.7(3) ?
    C1 C2 C7 C8 . . . . 2.4(4) ?
    C6 C7 C8 C9 . . . . 8.3(6) ?
    C2 C7 C8 C9 . . . . -176.2(4) ?
    C6 C7 C8 C27 . . . . -171.2(3) ?
    C2 C7 C8 C27 . . . . 4.3(4) ?
    C27 C8 C9 C17 . . . . 2.7(5) ?
    C7 C8 C9 C17 . . . . -176.7(3) ?
    C27 C8 C9 C10 . . . . -170.7(3) ?
    C7 C8 C9 C10 . . . . 9.8(6) ?
    C8 C9 C10 O2 . . . . -54.7(5) ?
    C17 C9 C10 O2 . . . . 131.2(3) ?
    C8 C9 C10 C11 . . . . -178.6(3) ?
    C17 C9 C10 C11 . . . . 7.4(4) ?
    C8 C9 C10 C29 . . . . 61.8(4) ?
    C17 C9 C10 C29 . . . . -112.2(3) ?
    O2 C10 C11 C16 . . . . -131.7(3) ?
    C9 C10 C11 C16 . . . . -6.0(4) ?
    C29 C10 C11 C16 . . . . 108.5(3) ?
    O2 C10 C11 C12 . . . . 45.7(5) ?
    C9 C10 C11 C12 . . . . 171.4(4) ?
    C29 C10 C11 C12 . . . . -74.1(5) ?
    C16 C11 C12 C13 . . . . -1.3(6) ?
    C10 C11 C12 C13 . . . . -178.4(4) ?
    C11 C12 C13 C14 . . . . 0.1(6) ?
    C12 C13 C14 C15 . . . . 0.9(7) ?
    C13 C14 C15 C16 . . . . -0.7(6) ?
    C14 C15 C16 C11 . . . . -0.5(5) ?
    C14 C15 C16 C17 . . . . 175.1(4) ?
    C12 C11 C16 C15 . . . . 1.5(6) ?
    C10 C11 C16 C15 . . . . 179.0(3) ?
    C12 C11 C16 C17 . . . . -175.1(3) ?
    C10 C11 C16 C17 . . . . 2.4(4) ?
    C8 C9 C17 C18 . . . . -2.2(5) ?
    C10 C9 C17 C18 . . . . 172.3(3) ?
    C8 C9 C17 C16 . . . . 179.0(3) ?
    C10 C9 C17 C16 . . . . -6.4(4) ?
    C15 C16 C17 C18 . . . . 8.0(7) ?
    C11 C16 C17 C18 . . . . -176.0(4) ?
    C15 C16 C17 C9 . . . . -173.5(4) ?
    C11 C16 C17 C9 . . . . 2.5(4) ?
    C9 C17 C18 C26 . . . . 1.4(5) ?
    C16 C17 C18 C26 . . . . 179.8(3) ?
    C9 C17 C18 C19 . . . . -172.7(3) ?
    C16 C17 C18 C19 . . . . 5.7(6) ?
    C17 C18 C19 O3 . . . . -57.9(4) ?
    C26 C18 C19 O3 . . . . 127.4(3) ?
    C17 C18 C19 C20 . . . . -179.8(3) ?
    C26 C18 C19 C20 . . . . 5.5(3) ?
    C17 C18 C19 C30 . . . . 59.8(4) ?
    C26 C18 C19 C30 . . . . -114.9(3) ?
    O3 C19 C20 C21 . . . . 54.4(5) ?
    C18 C19 C20 C21 . . . . 174.0(3) ?
    C30 C19 C20 C21 . . . . -68.8(5) ?
    O3 C19 C20 C25 . . . . -123.5(3) ?
    C18 C19 C20 C25 . . . . -3.9(4) ?
    C30 C19 C20 C25 . . . . 113.3(3) ?
    C25 C20 C21 C22 . . . . -2.0(5) ?
    C19 C20 C21 C22 . . . . -179.7(3) ?
    C20 C21 C22 C23 . . . . 0.1(6) ?
    C21 C22 C23 C24 . . . . 1.8(6) ?
    C22 C23 C24 C25 . . . . -1.9(5) ?
    C23 C24 C25 C20 . . . . 0.0(5) ?
    C23 C24 C25 C26 . . . . 178.7(3) ?
    C21 C20 C25 C24 . . . . 2.0(5) ?
    C19 C20 C25 C24 . . . . -179.9(3) ?
    C21 C20 C25 C26 . . . . -177.1(3) ?
    C19 C20 C25 C26 . . . . 1.0(4) ?
    C17 C18 C26 C27 . . . . -1.1(5) ?
    C19 C18 C26 C27 . . . . 174.1(3) ?
    C17 C18 C26 C25 . . . . 179.6(3) ?
    C19 C18 C26 C25 . . . . -5.2(4) ?
    C24 C25 C26 C27 . . . . 4.6(6) ?
    C20 C25 C26 C27 . . . . -176.5(3) ?
    C24 C25 C26 C18 . . . . -176.3(4) ?
    C20 C25 C26 C18 . . . . 2.6(4) ?
    C18 C26 C27 C8 . . . . 1.6(5) ?
    C25 C26 C27 C8 . . . . -179.4(3) ?
    C18 C26 C27 C1 . . . . -170.7(3) ?
    C25 C26 C27 C1 . . . . 8.4(6) ?
    C9 C8 C27 C26 . . . . -2.4(5) ?
    C7 C8 C27 C26 . . . . 177.2(3) ?
    C9 C8 C27 C1 . . . . 171.3(3) ?
    C7 C8 C27 C1 . . . . -9.1(4) ?
    O1 C1 C27 C26 . . . . -53.4(5) ?
    C2 C1 C27 C26 . . . . -177.1(3) ?
    C28 C1 C27 C26 . . . . 63.2(4) ?
    O1 C1 C27 C8 . . . . 133.7(3) ?
    C2 C1 C27 C8 . . . . 10.0(3) ?
    C28 C1 C27 C8 . . . . -109.8(3) ?
    O1 C1 C28 Cl1 . . . . -179.55(18) ?
    C2 C1 C28 Cl1 . . . . -55.2(3) ?
    C27 C1 C28 Cl1 . . . . 57.2(3) ?
    O1 C1 C28 Cl2 . . . . -56.7(3) ?
    C2 C1 C28 Cl2 . . . . 67.6(3) ?
    C27 C1 C28 Cl2 . . . . -179.9(2) ?
    O2 C10 C29 Cl3 . . . . -175.6(2) ?
    C11 C10 C29 Cl3 . . . . -51.1(4) ?
    C9 C10 C29 Cl3 . . . . 60.5(3) ?
    O2 C10 C29 Cl4 . . . . -52.1(3) ?
    C11 C10 C29 Cl4 . . . . 72.4(4) ?
    C9 C10 C29 Cl4 . . . . -176.0(2) ?
    O3 C19 C30 Cl6 . . . . -177.7(2) ?
    C20 C19 C30 Cl6 . . . . -50.9(3) ?
    C18 C19 C30 Cl6 . . . . 62.7(3) ?
    O3 C19 C30 Cl5 . . . . -54.8(3) ?
    C20 C19 C30 Cl5 . . . . 71.9(3) ?
    C18 C19 C30 Cl5 . . . . -174.5(2) ?
loop_
    _geom_hbond_atom_site_label_D
    _geom_hbond_atom_site_label_H
    _geom_hbond_atom_site_label_A
    _geom_hbond_site_symmetry_A
    _geom_hbond_distance_DH
    _geom_hbond_distance_HA
    _geom_hbond_distance_DA
    _geom_hbond_angle_DHA
    O1 H91 O3 2_766 0.84 2.04 2.834(3) 157.7
loop_
    _platon_squeeze_void_nr
    _platon_squeeze_void_average_x
    _platon_squeeze_void_average_y
    _platon_squeeze_void_average_z
    _platon_squeeze_void_volume
    _platon_squeeze_void_count_electrons
    _platon_squeeze_void_content
    1 0.500 -0.084 0.000 330 69 ' '
_platon_squeeze_details
;
Procedure SQUEEZE, as implemented in PLATON (Spek, 2003), was used
to account for some of the residual electron density found in the solvent
accessible space (330 \%A^3^). In total, 69 electrons were subtracted
from the solvent channel parallel to b and centered at 1/2a, corresponding
to 1.64 dichloromethane molecules per cell or 0.82 per truxene molecule. The
solvent is included in the formula, density, etc., but in not in the model.
;
