# Supplementary material for: syn-5,10,15-Tris(dichloro­meth­yl)-5,10,15-trihy­droxy-5H-diindeno­[1,2-a:1′,2′-c]fluorene dichloro­methane 0.82-solvate
Source: Acta Crystallogr Sect E Struct Rep Online. 2012 May 16;68(Pt 6):o1755–6. doi: 10.1107/S1600536812020703 (PMC3379341; doi:10.1107/S1600536812020703)
Supplement: Supplementary file 2 [file e-68-o1755-Isup2.hkl]

#
# h,k,l, Fc-squared, Fo-squared, sigma(Fo-squared) and status flag
#
data_I
_shelx_title ' morrisonsfw in P -1                                '
_shelx_refln_list_code   4
_shelx_F_calc_maximum    194.06
_exptl_crystal_F_000     648.00
_reflns_d_resolution_high    0.7709
 
loop_
 _symmetry_equiv_pos_as_xyz
 x,y,z
 -x,-y,-z
 
_cell_length_a 10.97190
_cell_length_b  11.6186
_cell_length_c  14.0431
_cell_angle_alpha   71.009
_cell_angle_beta   85.291
_cell_angle_gamma   68.798
 
_shelx_F_squared_multiplier     0.010
 
loop_
 _refln_index_h
 _refln_index_k
 _refln_index_l
 _refln_F_squared_calc
 _refln_F_squared_meas
 _refln_F_squared_sigma
 _refln_observed_status
 _refln_sint/lambda
   2   0   0    23729.07    89659.11   5700.24 o   0.09784
   3   0   0   138806.86   162192.53   4109.47 o   0.14676
   4   0   0   214532.95   201622.41   2962.85 o   0.19568
   5   0   0     7014.83    10207.20    623.95 o   0.24460
   6   0   0   316706.31   328259.03   5092.09 o   0.29352
   7   0   0    20555.42    23050.22   1223.08 o   0.34244
   8   0   0      116.50      217.38    548.02 o   0.39136
   9   0   0     5832.96     4177.04   2294.41 o   0.44028
  10   0   0    25445.11    26414.99   3446.65 o   0.48919
  11   0   0     4847.65     4535.61   4103.06 o   0.53811
  12   0   0    20777.22    25645.89   4588.81 o   0.58703
 -11   1   0        1.64     1308.00   2962.85 o   0.55728
 -10   1   0     1837.05     3645.96   2449.74 o   0.50854
  -9   1   0     5366.66     4855.56   2386.15 o   0.45984
  -8   1   0     9900.57     7996.46   2183.82 o   0.41119
  -7   1   0    37383.88    44121.95   2214.30 o   0.36261
  -6   1   0     2850.91     1668.51    935.92 o   0.31414
  -5   1   0   127683.30   126741.32   2386.15 o   0.26583
  -4   1   0   223389.98   240941.92   4041.56 o   0.21779
  -3   1   0    17475.97    17110.31    449.94 o   0.17026
  -2   1   0     1152.72     3561.99    530.25 o   0.12381
  -1   1   0    15518.50    23038.31    987.62 o   0.08036
   2   1   0   628236.19   460912.59   2847.81 o   0.09250
   3   1   0   360080.28   300108.09   1918.75 o   0.13722
   4   1   0   589660.13   543577.56   6295.73 o   0.18409
   5   1   0    73236.21    64490.81   1458.20 o   0.23180
   6   1   0    46933.18    49736.66   1855.89 o   0.27994
   7   1   0   438316.75   441930.81   7953.82 o   0.32830
   8   1   0   196739.05   195823.77   5812.32 o   0.37681
   9   1   0     1870.78     2948.74   1370.52 o   0.42541
  10   1   0     1297.55      460.52   2375.12 o   0.47408
  11   1   0      242.01     2756.12   2980.47 o   0.52279
  12   1   0    17044.30    13461.71   4028.54 o   0.57154
 -11   2   0    11710.50    12971.62   3600.52 o   0.57991
 -10   2   0      250.78        0.00   2562.13 o   0.53166
  -9   2   0      955.27        0.00   2980.47 o   0.48353
  -8   2   0     3722.43     5662.20   2288.30 o   0.43558
  -7   2   0      680.05      932.52   1574.26 o   0.38788
  -6   2   0    36155.34    35629.51   1202.29 o   0.34052
  -5   2   0    67383.49    66527.31   2294.41 o   0.29367
  -4   2   0   215652.86   220153.64   3149.55 o   0.24763
  -3   2   0    37265.95    31137.95    585.57 o   0.20293
  -2   2   0    24428.86    30089.46    927.95 o   0.16071
  -1   2   0     3937.64     3839.09    585.57 o   0.12354
   0   2   0   229960.42   274793.81   9095.52 o   0.09738
   1   2   0   554447.56   370000.38    854.04 o   0.09214
   2   2   0     4102.98     1015.02   2582.44 o   0.11083
   3   2   0    13210.83    25840.48   3014.53 o   0.14444
   4   2   0    13468.50    10835.96    530.25 o   0.18501
   5   2   0   151396.23   150391.09   2518.71 o   0.22887
   6   2   0    12168.34    11340.59    854.04 o   0.27444
   7   2   0     8683.69     9517.84    987.62 o   0.32100
   8   2   0   153718.66   167566.27   4439.40 o   0.36817
   9   2   0     6812.10     3742.70   1370.52 o   0.41575
  10   2   0    21778.02    19601.98   2055.78 o   0.46361
  11   2   0       38.16      616.70   2641.34 o   0.51166
  12   2   0    27217.24    31031.37   4294.57 o   0.55987
 -10   3   0     2756.86      206.22   2746.16 o   0.55807
  -9   3   0    19443.44    20736.84   3783.02 o   0.51078
  -8   3   0    33636.80    37873.76   2979.47 o   0.46382
  -7   3   0    28470.24    28181.40   2600.71 o   0.41732
  -6   3   0     2704.32      909.25   1446.81 o   0.37144
  -5   3   0   208027.52   205395.06   2521.86 o   0.32644
  -4   3   0    14920.88    20157.71    623.95 o   0.28275
  -3   3   0     1471.96     1274.82    397.69 o   0.24107
  -2   3   0   125341.62   116355.31   1590.76 o   0.20265
  -1   3   0   124902.38   123138.38   1621.55 o   0.16973
   0  -3   0   156545.73   152809.48   3374.52 o   0.14607
   1   3   0   791496.00   696859.44   7754.12 o   0.13657
   2   3   0   216912.41   247618.23   5960.95 o   0.14405
   3   3   0   264868.50   266689.00   7621.54 o   0.16624
   4   3   0   248100.73   217222.39   1254.13 o   0.19826
   5   3   0    45040.86    47596.96   2611.73 o   0.23615
   6   3   0    12682.22    12026.41   1193.07 o   0.27751
   7   3   0     4094.12     4293.14    927.95 o   0.32100
   8   3   0     1810.26      749.89    927.95 o   0.36587
   9   3   0       45.13      318.19   1053.22 o   0.41166
  10   3   0    11264.35    14852.78   1974.98 o   0.45810
  11   3   0       11.38      177.00   2375.12 o   0.50500
  12   3   0     2184.19     2246.71   3362.86 o   0.55226
  13   3   0    14007.55     8857.47   4103.06 o   0.59978
 -10   4   0    15893.73     7067.74   4311.89 o   0.58734
  -9   4   0     1858.69     2043.46   3187.05 o   0.54104
  -8   4   0    22970.94    19403.07   2746.16 o   0.49525
  -7   4   0    11964.29    10146.45   1891.51 o   0.45012
  -6   4   0    17551.39    19467.30   1902.08 o   0.40586
  -5   4   0    34346.75    41023.93    819.41 o   0.36280
  -4   4   0      361.02      666.66    449.94 o   0.32142
  -3   4   0      394.35       56.24    397.69 o   0.28247
  -2   4   0   527129.75   527409.06   6726.98 o   0.24708
  -1   4   0    42056.49    52867.47    987.62 o   0.21702
   0  -4   0     6515.34     7461.44    562.42 o   0.19476
   1   4   0   626739.38   573815.50   7488.97 o   0.18318
   2   4   0    94912.62    76880.66   1918.75 o   0.18428
   3   4   0    45293.75    47731.27   1520.16 o   0.19787
   4   4   0      504.26      571.79    530.25 o   0.22166
   5   4   0   104326.15   113181.32   2160.31 o   0.25278
   6   4   0   151339.44   150756.66   2916.40 o   0.28887
   7   4   0    39299.77    37486.67   1419.29 o   0.32831
   8   4   0    66512.75    62622.34   2184.29 o   0.37001
   9   4   0    22539.89    25570.16   2749.46 o   0.41330
  10   4   0    11602.04    13213.98   2183.82 o   0.45773
  11   4   0     1822.59      731.15   1844.49 o   0.50299
  12   4   0     1148.72     2699.62   3314.09 o   0.54888
  13   4   0     3251.04     6074.13   4235.83 o   0.59525
  -9   5   0    30218.50    29264.58   5624.20 o   0.57385
  -8   5   0    11667.32    11923.30   4124.41 o   0.52930
  -7   5   0      644.65     1553.48   1975.75 o   0.48559
  -6   5   0    24861.17    23604.68   1653.07 o   0.44296
  -5   5   0   102795.70   112103.02   2580.51 o   0.40178
  -4   5   0     3504.03     5263.59    482.27 o   0.36252
  -3   5   0    28717.83    30120.49    987.62 o   0.32589
  -2   5   0   126033.63   134099.78   2600.71 o   0.29287
  -1   5   0     7002.30     7330.21    265.13 o   0.26482
   0  -5   0    64581.13    60778.84   2249.68 o   0.24345
   1   5   0   107234.00    86316.45   1676.81 o   0.23065
   2   5   0   132973.45   143276.14   1891.51 o   0.22784
   3   5   0    67771.20    80314.91   2449.74 o   0.23539
   4   5   0   738229.31   779915.50   7091.23 o   0.25238
   5   5   0   108462.35   110096.08   1120.95 o   0.27707
   6   5   0    32599.59    39634.72    854.04 o   0.30761
   7   5   0    69564.14    72198.02   2738.54 o   0.34245
   8   5   0    15521.67    16235.19   1458.20 o   0.38040
   9   5   0      467.16      257.89   1756.70 o   0.42062
  10   5   0    13665.69    13187.64   2411.36 o   0.46252
  11   5   0    22015.53    23746.41   3231.79 o   0.50568
  12   5   0    11417.23    11661.27   3683.46 o   0.54981
  13   5   0    53748.34    46135.56   5871.21 o   0.59468
  -8   6   0     1880.61     9186.19   4124.41 o   0.56549
  -7   6   0    12614.76     4968.04   2437.15 o   0.52319
  -6   6   0     1392.54     1528.16   1520.16 o   0.48214
  -5   6   0     8806.80     8852.49   1006.09 o   0.44269
  -4   6   0   107393.13   113839.80   2657.45 o   0.40531
  -3   6   0    17740.04    17275.67    795.38 o   0.37063
  -2   6   0   184459.45   191147.58   2835.92 o   0.33947
   1  -6   0      461.80      412.44    749.89 o   0.31289
   0  -6   0    27066.13    21896.88    937.37 o   0.29215
  -1  -6   0    12151.16     7761.39   1124.84 o   0.27854
   2   6   0     4948.06     7330.21    397.69 o   0.27314
   3   6   0    20130.29    18447.37    530.25 o   0.27642
   4   6   0    30580.46    26161.90    927.95 o   0.28810
   5   6   0    88840.91    82534.41   2184.29 o   0.30722
   6   6   0      196.39      143.65    762.77 o   0.33249
   7   6   0   133772.20   135848.81   3828.73 o   0.36263
   8   6   0    68021.02    68045.46   2907.37 o   0.39653
   9   6   0       55.29      265.00   1525.53 o   0.43331
  10   6   0    29269.20    30026.01   3431.72 o   0.47230
  11   6   0    82391.48    87817.12   4126.26 o   0.51300
  12   6   0     2290.74      878.27   2223.92 o   0.55502
  13   6   0    24700.25    23782.13   5357.91 o   0.59809
  -7   7   0     1484.03     7086.49   3936.94 o   0.56249
  -6   7   0     1706.24      869.52   1254.13 o   0.52291
  -5   7   0    15404.56    17493.36   1387.25 o   0.48503
  -4   7   0     5510.29     4411.64    819.41 o   0.44930
  -3   7   0      112.23      243.72    449.94 o   0.41625
  -2   7   0     9262.71     8520.66    265.13 o   0.38658
   1  -7   0    24661.42    24596.50   1124.84 o   0.36113
   0  -7   0     3510.36     3524.50    937.37 o   0.34084
  -1  -7   0    56801.69    62109.91   1874.73 o   0.32667
   2   7   0   147618.34   153656.56   3168.63 o   0.31943
   3   7   0     5682.88     4746.82    449.94 o   0.31961
   4   7   0    76510.30    71640.68   1975.23 o   0.32718
   5   7   0    54941.54    52150.41   1254.13 o   0.34167
   6   7   0    11828.59     9167.44   1193.07 o   0.36223
   7   7   0    16156.73    11552.99   1708.08 o   0.38790
   8   7   0    14686.99    16749.38   1785.93 o   0.41774
   9   7   0     4862.53     6507.44   1902.08 o   0.45093
  10   7   0    12078.97    12050.45   2646.68 o   0.48678
  11   7   0     1894.64     6788.40   2355.44 o   0.52475
  12   7   0    11532.04    12964.99   3738.00 o   0.56440
  -6   8   0    25868.49    24513.45   2108.62 o   0.56494
  -5   8   0    14964.29    12414.70   1708.08 o   0.52848
  -4   8   0       21.46      393.69    795.38 o   0.49417
  -3   8   0     7502.51     7774.00    720.10 o   0.46250
   2  -8   0    29783.56    29058.36   1874.73 o   0.43404
   1  -8   0    61489.35    62728.56   2062.21 o   0.40948
   0  -8   0      412.98      487.43    937.37 o   0.38953
  -1  -8   0     1554.87     2249.68    937.37 o   0.37494
  -2  -8   0     1462.06     1312.31    937.37 o   0.36635
   3   8   0      943.41      599.91    530.25 o   0.36419
   4   8   0   121655.34   124371.57   3096.25 o   0.36856
   5   8   0    45617.17    45665.80   1305.87 o   0.37925
   6   8   0    26683.69    24357.79   1387.19 o   0.39574
   7   8   0     2679.28     3224.96   1387.19 o   0.41734
   8   8   0    48187.78    50489.98   2449.74 o   0.44331
   9   8   0    14767.50    13889.55   2241.95 o   0.47293
  10   8   0     8798.29    10464.69   2435.80 o   0.50556
  11   8   0    30656.34    23839.85   3149.55 o   0.54065
  12   8   0       96.91     2210.81   3168.63 o   0.57775
   5  -9   0      957.56       18.75   1874.73 o   0.57276
   4  -9   0     5859.41     6599.06   1874.73 o   0.53970
   3  -9   0    12509.20    13404.34   1874.73 o   0.50920
   2  -9   0     6353.81     4536.85   1312.31 o   0.48175
   1  -9   0      118.61        0.00    937.37 o   0.45789
   0  -9   0     4409.44     5361.74   1124.84 o   0.43822
  -1  -9   0    43849.99    47149.53   2062.21 o   0.42331
  -2  -9   0   271923.50   284115.78   6749.04 o   0.41368
   3   9   0    55771.84    53293.61   1120.95 o   0.40970
   4   9   0        7.40      356.20    530.25 o   0.41155
   5   9   0     2635.70      858.32    762.77 o   0.41913
   6   9   0    35052.99    34245.79   1525.53 o   0.43215
   7   9   0     5018.35     4590.79   1302.18 o   0.45014
   8   9   0    30807.70    35150.13   2521.86 o   0.47253
   9   9   0     2249.68     1553.27   2411.36 o   0.49873
  10   9   0    11793.16    10908.42   2641.34 o   0.52817
  11   9   0      339.44       18.75   2375.12 o   0.56034
  12   9   0    13712.27    16982.67   3831.92 o   0.59479
   4 -10   0    13672.23    14510.43   2249.68 o   0.58575
   3 -10   0    12780.56     9917.34   2062.21 o   0.55625
   2 -10   0     1062.64     2830.85   1499.79 o   0.52964
   1 -10   0     5904.97     3168.30   1312.31 o   0.50636
   0 -10   0     5514.69     6336.60   1499.79 o   0.48691
  -1 -10   0    12092.19    11360.88   1312.31 o   0.47174
  -2 -10   0    46675.52    41881.54   2249.68 o   0.46129
  -3 -10   0    24409.46    24652.74   1687.26 o   0.45588
   4  10   0      345.77      299.96    662.82 o   0.45568
   5  10   0     6144.68     1968.47    838.41 o   0.46070
   6  10   0    25854.01    27846.47   1918.75 o   0.47079
   7  10   0     1158.28     2572.34   1662.97 o   0.48561
   8  10   0     8180.92     4722.08   3149.55 o   0.50476
   9  10   0    40194.25    38468.89   4103.06 o   0.52777
  10  10   0     3749.89     3636.98   2916.40 o   0.55414
  11  10   0        1.45        0.00   3462.73 o   0.58344
   2 -11   0      222.80      318.70   1874.73 o   0.57766
   1 -11   0     6097.84     4986.79   1687.26 o   0.55487
   0 -11   0    15745.22    15897.74   1874.73 o   0.53560
  -1 -11   0     5572.15     4668.08   1499.79 o   0.52023
  -2 -11   0    12840.73    12391.98   1687.26 o   0.50911
  -3 -11   0      849.06     3487.00   1687.26 o   0.50252
  -4 -11   0      104.62       18.75   1124.84 o   0.50066
   5  11   0       11.15        0.00   1075.09 o   0.50356
   6  11   0    33381.34    37574.66   2611.73 o   0.51114
   7  11   0     4149.17     5348.94   1708.08 o   0.52322
   8  11   0        3.90      599.91   1871.85 o   0.53947
   9  11   0     1670.49      464.82   2411.36 o   0.55954
  10  11   0    14343.90    17889.21   3462.87 o   0.58303
   0 -12   0     2930.76     3749.47   1687.26 o   0.58429
  -1 -12   0       18.57     1781.00   1499.79 o   0.56874
  -2 -12   0     2161.21     2399.66   1312.31 o   0.55707
  -3 -12   0    64998.49    75889.19   3561.99 o   0.54953
  -4 -12   0      627.49        0.00   1687.26 o   0.54627
  -5 -12   0    21833.95    27858.53   2624.63 o   0.54739
  -6 -12   0     7374.89     7273.96   2812.10 o   0.55285
   7  12   0     3853.73     4790.94   2051.53 o   0.56252
   8  12   0      646.47     2680.87   1723.33 o   0.57620
   9  12   0     4805.00     5179.56   2913.02 o   0.59361
  -3 -13   0      718.27       37.49   1687.26 o   0.59680
  -4 -13   0     1700.21     3074.56   2062.21 o   0.59238
  -5 -13   0      229.96      262.46   1499.79 o   0.59198
  -6 -13   0     2535.67     1949.72   1687.26 o   0.59561
  -8 -12   1    14527.42    13969.19   3416.17 o   0.58843
  -7 -12   1     2665.96     2384.42   1357.03 o   0.57517
  -6 -12   1      608.63     1068.60   2812.10 o   0.56585
  -5 -12   1      534.82     2399.66   1499.79 o   0.56065
  -4 -12   1    36226.26    37850.86   2624.63 o   0.55969
  -3 -12   1     6818.94     8305.07   1687.26 o   0.56300
  -2 -12   1    34782.82    32395.39   2437.15 o   0.57050
  -1 -12   1     7074.01     4293.14   1499.79 o   0.58203
   0 -12   1      699.25        0.00   1499.79 o   0.59735
 -10 -11   1       28.75     4740.92   2979.47 o   0.59389
  -9 -11   1    23426.08    14964.93   3062.71 o   0.57098
  -8 -11   1     1139.43     2104.26   2288.30 o   0.55146
  -7 -11   1      446.12     2667.44   1935.97 o   0.53571
  -6 -11   1    26608.29    21033.45   1589.77 o   0.52407
  -5 -11   1    11708.47    11205.74   1520.16 o   0.51681
  -4 -11   1     5861.44     6992.75   1499.79 o   0.51413
  -3 -11   1     3711.16     3224.54   1499.79 o   0.51609
  -2 -11   1    24956.39    26639.96   1874.73 o   0.52265
  -1 -11   1      738.45       37.49   1312.31 o   0.53362
   0 -11   1     4334.49       56.24   1312.31 o   0.54876
   1 -11   1     2552.74     2174.69   1499.79 o   0.56772
   2 -11   1     3024.79     3936.94   1874.73 o   0.59013
 -11 -10   1     5967.99    10884.40   4617.05 o   0.59318
 -10 -10   1     6541.38     8035.23   2880.42 o   0.56452
  -9 -10   1     3731.93     6127.06   2962.85 o   0.53879
  -8 -10   1     8374.71     7989.29   2600.71 o   0.51642
  -7 -10   1    11947.05    11607.73   1785.93 o   0.49787
  -6 -10   1     5125.70      281.21   1349.81 o   0.48358
  -5 -10   1    12772.33     9967.65   1653.07 o   0.47392
  -4 -10   1        0.41     1380.09    651.09 o   0.46920
  -3 -10   1    49683.98    59035.34   2437.15 o   0.46955
  -2 -10   1    97122.70    96548.74   2999.57 o   0.47496
  -1 -10   1    12927.34    13460.58   1687.26 o   0.48528
   0 -10   1     1369.67     2624.63   1499.79 o   0.50018
   1 -10   1    11088.40     9973.58   1499.79 o   0.51928
   2 -10   1      926.50      337.45   1312.31 o   0.54214
   3 -10   1     7778.72     8117.59   2249.68 o   0.56830
   4 -10   1     1401.59     1237.32   2437.15 o   0.59732
 -11  -9   1    10279.57     7085.57   2665.48 o   0.56945
 -10  -9   1     5765.75     3468.93   2207.17 o   0.53796
  -9  -9   1    44830.78    39556.79   3291.47 o   0.50924
  -8  -9   1    12585.07     8803.00   2249.68 o   0.48376
  -7  -9   1    16611.30    12110.47   1785.93 o   0.46208
  -6  -9   1    22478.08    19721.43   1759.64 o   0.44474
  -5  -9   1     3443.18     1862.78   1075.09 o   0.43227
  -4  -9   1    45180.50    43733.14   1621.55 o   0.42510
  -3  -9   1     7669.60     7841.41    585.57 o   0.42349
  -2  -9   1     9407.83     8173.84   1312.31 o   0.42751
  -1  -9   1    62385.54    60760.09   2437.15 o   0.43700
   0  -9   1     8366.88     7161.48   1312.31 o   0.45163
   1  -9   1    10257.39    10292.28   1312.31 o   0.47090
   2  -9   1    64237.40    70227.50   2999.57 o   0.49428
   3  -9   1      987.35     1556.03   1312.31 o   0.52122
   4  -9   1       11.38        0.00   1687.26 o   0.55119
   5  -9   1       54.43        0.00   2062.21 o   0.58372
 -12  -8   1      136.59      297.26   3849.62 o   0.58547
 -11  -8   1     7639.72    10648.05   3675.83 o   0.54902
 -10  -8   1     2163.05       18.75   2310.91 o   0.51465
  -9  -8   1     6302.66     4758.97   2290.00 o   0.48279
  -8  -8   1    12317.07    10178.46   1918.75 o   0.45398
  -7  -8   1     8814.23     8377.72   1520.16 o   0.42883
  -6  -8   1    34821.06    34254.34   1520.16 o   0.40802
  -5  -8   1      985.10      796.76    795.38 o   0.39224
  -4  -8   1    21479.87    19631.65   1171.14 o   0.38211
  -3  -8   1    75724.16    80721.64   1692.62 o   0.37809
  -2  -8   1    16752.56    16675.75    397.69 o   0.38037
  -1  -8   1    74642.86    73095.84   2249.68 o   0.38884
   0  -8   1    44495.85    47224.53   1874.73 o   0.40311
   1  -8   1   146647.33   146660.36   4124.41 o   0.42259
   2  -8   1     5688.32     4855.56   1124.84 o   0.44661
   3  -8   1    10352.00    10876.34    935.92 o   0.47446
   4  -8   1      181.47      692.11    854.04 o   0.50553
   5  -8   1    14274.63    18672.34   2812.10 o   0.53925
   6  -8   1     8518.06    14566.67   3374.52 o   0.57516
 -12  -7   1      152.27       37.49   2580.51 o   0.57128
 -11  -7   1      426.69     2133.47   2290.00 o   0.53228
 -10  -7   1      924.81     1860.48   1902.08 o   0.49504
  -9  -7   1    45667.04    49196.79   3421.94 o   0.46000
  -8  -7   1    60718.57    68578.87   3245.78 o   0.42769
  -7  -7   1    68683.26    68876.95   2249.68 o   0.39877
  -6  -7   1    20576.61    16844.10   1387.19 o   0.37405
  -5  -7   1    28613.89    27994.42   1120.95 o   0.35438
  -4  -7   1    70044.60    71669.45   1785.93 o   0.34066
  -3  -7   1    30193.56    26420.29   1120.95 o   0.33362
  -2  -7   1    23546.96    27143.38    482.27 o   0.33367
  -1  -7   1    28988.61    24990.19   1687.26 o   0.34082
   0  -7   1    42445.28    41581.58   1687.26 o   0.35463
   1  -7   1      168.03        0.00    749.89 o   0.37438
   2  -7   1    28048.23    26965.41    899.87 o   0.39917
   3  -7   1     2535.61     3334.14    623.95 o   0.42814
   4  -7   1     1686.75     1462.29    937.37 o   0.46050
   5  -7   1      118.83     3130.99   1305.87 o   0.49558
   6  -7   1    28501.10    28344.19   2288.30 o   0.53285
   7  -7   1      170.16      734.23   1708.08 o   0.57187
 -12  -6   1      263.73       74.99   2667.46 o   0.56097
 -11  -6   1     1581.74     1091.39   2416.18 o   0.51957
 -10  -6   1     1033.63      768.64   1731.37 o   0.47959
  -9  -6   1      358.80      382.74   1589.77 o   0.44142
  -8  -6   1     2033.30     3321.53   1305.87 o   0.40555
  -7  -6   1       27.70      758.55   1035.88 o   0.37267
  -6  -6   1    71861.03    68706.21   1841.73 o   0.34363
  -5  -6   1     5526.03     4137.94    720.10 o   0.31948
  -4  -6   1   149778.09   147194.66   2518.71 o   0.30139
  -3  -6   1    19377.09    22897.55    854.04 o   0.29050
  -2  -6   1     3648.16     4124.41    449.94 o   0.28763
  -1  -6   1   188081.50   185751.09   2626.36 o   0.29302
   0  -6   1    18211.94    19947.16   1124.84 o   0.30623
   1  -6   1       50.29      262.46    265.13 o   0.32631
   2  -6   1    11483.24     9186.19    530.25 o   0.35209
   3  -6   1      109.72      474.68    449.94 o   0.38241
   4  -6   1       17.54      605.86    585.57 o   0.41629
   5  -6   1    29093.30    28221.35   1446.81 o   0.45293
   6  -6   1     6791.47     5861.50   1485.96 o   0.49171
   7  -6   1     4701.96     5455.43   1837.92 o   0.53216
  -8   6  -1    11296.99    12260.75   5061.78 o   0.57393
 -13  -5   1     3787.74     8910.90   4537.53 o   0.59914
 -12  -5   1     1693.81     5195.07   2310.91 o   0.55476
 -11  -5   1      319.78       37.49   1806.94 o   0.51121
 -10  -5   1    88930.96    96381.04   4334.84 o   0.46872
  -9  -5   1    15928.56    12729.44   2012.17 o   0.42760
  -8  -5   1    11609.55    12026.41   1325.64 o   0.38829
  -7  -5   1     1854.63     1711.95   1171.14 o   0.35141
  -6  -5   1    63335.48    66028.09   1120.95 o   0.31779
  -5  -5   1    11552.46    12529.61   1708.08 o   0.28859
  -4  -5   1   280215.25   289393.13   5700.24 o   0.26526
  -3  -5   1      733.00       37.49    530.25 o   0.24945
  -2  -5   1     1870.74     2065.96    449.94 o   0.24264
  -1  -5   1    39882.93    42227.64    623.95 o   0.24558
   0  -5   1   314878.97   284653.94   3188.69 o   0.25793
   1  -5   1   105662.96   106634.81   1653.07 o   0.27846
   2  -5   1     1565.56     1171.71    397.69 o   0.30550
   3  -5   1   182305.20   180607.89   3243.10 o   0.33751
   4  -5   1      848.93     1007.33    585.57 o   0.37320
   5  -5   1     4622.58     2940.10    696.26 o   0.41162
   6  -5   1     1409.99     1533.73   1033.89 o   0.45207
   7  -5   1    14404.08    14362.61   2160.31 o   0.49406
  -8   5  -1       41.47     2230.93   3936.94 o   0.53722
  -9   5  -1    24936.31    19047.29   5061.78 o   0.58130
 -13  -4   1      412.71     7780.14   4235.83 o   0.59873
 -12  -4   1    33542.09    22618.65   4639.73 o   0.55279
 -11  -4   1     5422.09     3692.04   1806.94 o   0.50740
 -10  -4   1       36.56      278.80   1520.16 o   0.46273
  -9  -4   1      414.43     1811.63   1171.14 o   0.41901
  -8  -4   1    71914.48    69887.13   2715.13 o   0.37658
  -7  -4   1   183711.30   179440.20   3849.62 o   0.33591
  -6  -4   1   100744.02   100098.50   2428.34 o   0.29774
  -5  -4   1   349858.88   311482.31   4233.87 o   0.26314
  -4  -4   1   332082.31   315744.13   5792.24 o   0.23373
  -3  -4   1      122.93      553.05    397.69 o   0.21166
  -2  -4   1   129993.43   129115.80   2108.62 o   0.19938
  -1  -4   1    35166.15    38788.23   1561.64 o   0.19874
   0  -4   1     4290.24     5773.87    720.10 o   0.20982
   1  -4   1    32729.30    37000.48    449.94 o   0.23095
   2  -4   1   100066.62    94149.09   1785.93 o   0.25969
   3  -4   1    70658.61    68249.65   1193.07 o   0.29382
   4  -4   1   200448.34   196950.06   2783.84 o   0.33166
   5  -4   1      421.91      463.43    185.59 o   0.37210
   6  -4   1     3687.88     2928.91    935.92 o   0.41438
   7  -4   1    11580.03    10094.90   2184.29 o   0.45797
   8  -4   1      366.06     1955.78   2829.37 o   0.50255
  -9   4  -1      478.75     2643.37   3374.52 o   0.54787
 -10   4  -1    23234.72    16722.62   4874.31 o   0.59376
 -12  -3   1    37188.78    47443.00   5430.26 o   0.55509
 -11  -3   1     4251.13     1802.31   1579.83 o   0.50825
 -10  -3   1    76614.30    69149.52   3314.09 o   0.46183
  -9  -3   1    10177.67    10337.75   1254.13 o   0.41599
  -8  -3   1     2366.07     4178.40    899.87 o   0.37094
  -7  -3   1    41056.55    50411.57   1855.89 o   0.32699
  -6  -3   1   119628.41   130153.34   1988.45 o   0.28468
  -5  -3   1     1711.34     1201.69   1254.13 o   0.24484
  -4  -3   1     8514.00    10926.04   1918.75 o   0.20890
  -3  -3   1    37371.89    30276.94    449.94 o   0.17920
  -2  -3   1     3218.37     2352.79    397.69 o   0.15930
  -1  -3   1   173029.38   154421.75   2253.58 o   0.15306
   0  -3   1   706833.44   650447.50   8295.65 o   0.16205
   1  -3   1   181113.91   165585.38   1841.73 o   0.18407
   2  -3   1   225913.42   224886.03   2508.26 o   0.21515
   3  -3   1   169116.11   159567.89   2783.84 o   0.25196
   4  -3   1     2788.46     2360.66    449.94 o   0.29234
   5  -3   1    55926.61    56318.08   1708.08 o   0.33501
   6  -3   1    59174.98    62471.96   2971.92 o   0.37919
   7  -3   1      144.01     2089.00   1615.90 o   0.42441
   8  -3   1    20260.88    15971.25   2847.81 o   0.47037
   9  -3   1    17805.66    25877.81   4083.88 o   0.51687
 -10   3  -1    11603.79    13723.04   5436.73 o   0.56379
 -12  -2   1      916.83     2434.18   3362.86 o   0.56163
 -11  -2   1     9592.82    12361.77   3416.17 o   0.51373
 -10  -2   1    11736.72    10418.48   1653.07 o   0.46605
  -9  -2   1      389.45      855.45    987.49 o   0.41865
  -8  -2   1       18.00       25.50    899.87 o   0.37164
  -7  -2   1     1484.20     1918.20    987.62 o   0.32520
  -6  -2   1      281.23      309.18    720.10 o   0.27961
  -5  -2   1    26498.58    23246.69   1193.07 o   0.23535
  -4  -2   1    35602.20    39950.56   2651.27 o   0.19336
  -3  -2   1    97951.97   128611.50   6213.59 o   0.15547
  -2  -2   1   166554.64   245961.16   9206.74 o   0.12546
  -1  -2   1   454536.31   527512.94  13025.67 o   0.10999
   0  -2   1    46592.12    45574.16   1662.97 o   0.11506
   1  -2   1    42839.37    40700.45    530.25 o   0.13845
   2  -2   1    12652.73    12616.95    265.13 o   0.17287
   3  -2   1    36258.33    30580.75    482.27 o   0.21303
   4  -2   1   169374.19   174522.25   2980.47 o   0.25626
   5  -2   1   144530.89   143753.84   3571.86 o   0.30124
   6  -2   1     1599.66     1268.61    987.49 o   0.34728
   7  -2   1    62975.13    67001.47   3150.66 o   0.39402
   8  -2   1     8969.59     8128.32   1975.75 o   0.44123
   9  -2   1     4059.56     5559.11   3378.42 o   0.48877
  10  -2   1     7420.44     8618.16   2847.81 o   0.53657
  11  -2   1     7181.36     8507.92   3421.94 o   0.58455
 -12  -1   1    25729.45    28083.50   4501.32 o   0.57224
 -11  -1   1     2694.67      637.41   2880.42 o   0.52370
 -10  -1   1     1737.60     1612.27   1370.52 o   0.47524
  -9  -1   1    22677.42    22108.79   1387.19 o   0.42688
  -8  -1   1    36221.08    32774.51   1520.16 o   0.37866
  -7  -1   1    16588.33    13468.99   1120.95 o   0.33065
  -6  -1   1    65944.64    59279.05   1590.76 o   0.28295
  -5  -1   1      676.75     3187.05    530.25 o   0.23575
  -4  -1   1   143335.42   134390.22   1325.64 o   0.18942
  -3  -1   1   178130.17   195028.48   5700.24 o   0.14481
  -2  -1   1   241376.09   269234.75   6154.59 o   0.10415
  -1  -1   1    64235.55    70218.77   1305.87 o   0.07423
   0  -1   1   114896.12    94420.93    795.38 o   0.07042
   1  -1   1     8521.44    13277.22    585.57 o   0.09589
   2  -1   1  1031183.13  1009225.00  12195.85 o   0.13496
   3  -1   1    59391.30    67786.98   2184.29 o   0.17895
   4  -1   1       42.36       28.12    662.82 o   0.22498
   5  -1   1     8159.07     9140.77   1075.09 o   0.27202
   6  -1   1    16592.27    14648.88    935.92 o   0.31963
   7  -1   1     4684.38     2737.11   1935.97 o   0.36758
   8  -1   1    10364.81     9507.66   2375.12 o   0.41576
   9  -1   1        8.50     2804.97   3113.13 o   0.46409
  10  -1   1    10062.73     6420.96   2651.27 o   0.51253
  11  -1   1       52.53     1077.56   3096.25 o   0.56106
 -12   0   1     1444.07     2658.69   5235.01 o   0.58672
 -11   0   1    17113.84    22722.76   4837.21 o   0.53791
 -10   0   1     1191.84     1760.63   3511.06 o   0.48912
  -9   0   1    53153.36    51194.09   2317.02 o   0.44037
  -8   0   1    17243.31    16146.73   1254.13 o   0.39165
  -7   0   1    27060.20    28492.50   1212.93 o   0.34299
  -6   0   1   259466.70   257499.13   3908.94 o   0.29441
  -5   0   1   146566.48   116158.46   1723.33 o   0.24597
  -4   0   1    62875.17    65111.96   1520.16 o   0.19777
  -3   0   1      356.18      449.94    927.95 o   0.15004
  -2   0   1   235514.66   407706.38  13841.01 o   0.10342
   1   0   1  1281036.63   701387.81   2699.62 o   0.06295
   2   0   1    65361.49   112831.13   4294.57 o   0.10626
   3   0   1     3843.71     7806.39    670.72 o   0.15299
   4   0   1   514391.50   493460.78   7066.33 o   0.20076
   5   0   1    21891.86    20494.71    696.26 o   0.24898
   6   0   1     5293.31     6577.00    363.75 o   0.29743
   7   0   1     3419.47     3919.69    368.90 o   0.34601
   8   0   1      493.79     1200.93   1929.08 o   0.39468
   9   0   1    42637.29    34904.71   3511.06 o   0.44340
  10   0   1     1996.99      758.76   2582.44 o   0.49216
  11   0   1    42930.71    46672.60   5871.21 o   0.54095
  12   0   1     8903.63     5896.04   3844.35 o   0.58976
 -11   1   1    34676.59    37923.60   4294.57 o   0.55604
 -10   1   1     2653.49     2155.23   2582.44 o   0.50732
  -9   1   1     8637.15     6703.16   2562.13 o   0.45865
  -8   1   1     5753.16     4364.43    704.74 o   0.41004
  -7   1   1     3826.68     4574.35    585.57 o   0.36152
  -6   1   1    23688.46    22590.53   1254.13 o   0.31311
  -5   1   1    63610.66    70594.33   2051.53 o   0.26490
  -4   1   1   113655.64   123028.27   1440.21 o   0.21700
  -3   1   1    60673.16    63473.54   2160.31 o   0.16969
  -2   1   1  1101219.13  1083420.50  17750.18 o   0.12363
  -1   1   1    57605.13    58304.19   1060.51 o   0.08100
   2   1   1     1451.58    20411.45   2657.45 o   0.09543
   3   1   1  1303869.75  1278520.75  23188.90 o   0.13974
   4   1   1   247080.83   240081.72   4088.86 o   0.18637
   5   1   1    32944.88    27902.04    819.41 o   0.23394
   6   1   1    45754.06    46022.42   2072.23 o   0.28197
   7   1   1   319257.53   323866.13   5748.92 o   0.33027
   8   1   1    64432.21    66846.25   2941.15 o   0.37872
   9   1   1    45759.58    41839.59   2097.98 o   0.42728
  10   1   1      194.38     2214.53   2582.44 o   0.47591
  11   1   1    27436.47    23899.78   4136.45 o   0.52460
  12   1   1     2773.93      483.39   4634.05 o   0.57332
 -11   2   1      293.69      846.70   3245.78 o   0.57771
 -10   2   1    32857.83    29011.13   3762.39 o   0.52939
  -9   2   1       96.66      377.02   2241.91 o   0.48119
  -8   2   1     4936.44     3574.12   1975.75 o   0.43316
  -7   2   1   132810.34   130374.73   2913.02 o   0.38535
  -6   2   1    29646.77    32123.55   1723.33 o   0.33785
  -5   2   1    61871.61    60511.67   1841.73 o   0.29083
  -4   2   1    21003.76    19403.48    795.38 o   0.24455
  -3   2   1    76194.80    60388.90   1302.18 o   0.19954
  -2   2   1     3384.81     2859.69    311.97 o   0.15689
  -1   2   1   172126.86   192777.52   4856.67 o   0.11916
   0   2   1    50234.19    21228.04    482.27 o   0.09256
   1   2   1   453137.00   301419.59    927.95 o   0.08788
   2   2   1    57021.36    33154.65    530.25 o   0.10800
   3   2   1   192006.98   214808.72   6441.25 o   0.14280
   4   2   1    58148.14    61202.23    987.62 o   0.18414
   5   2   1    76204.19    80552.45   1525.53 o   0.22849
   6   2   1   246708.52   230913.16   5308.94 o   0.27440
   7   2   1     3072.49     2951.98   1247.90 o   0.32120
   8   2   1     2036.23     1309.23   1053.22 o   0.36855
   9   2   1    15797.93    14625.76   1692.62 o   0.41626
 -10  -2  -1    27726.84    25796.33   2249.68 o   0.46422
  11   2   1    11453.86     8773.75   3048.96 o   0.51237
  12   2   1     4354.08     2671.49   3314.09 o   0.56065
 -10   3   1     3705.39     2215.85   2847.81 o   0.55486
  -9   3   1    23853.51    26689.49   3496.08 o   0.50742
  -8   3   1    11771.25     7335.53   1935.97 o   0.46028
  -7   3   1    16978.87    17296.26   2072.23 o   0.41356
  -6   3   1    99778.28    97392.07   2108.62 o   0.36741
  -5   3   1     1543.50     1106.09    482.27 o   0.32208
  -4   3   1    43379.97    41720.04   1305.87 o   0.27797
  -3   3   1    75429.91    72852.13   1060.51 o   0.23576
  -2   3   1   300968.84   304058.44   5471.51 o   0.19669
  -1   3   1   209034.64   177091.33   3107.63 o   0.16302
   0   3   1   136525.53   141896.20   2562.95 o   0.13876
   1   3   1  1364422.38  1135856.50  14113.83 o   0.12929
   2   3   1   296169.06   321028.75   8420.87 o   0.13771
   3   3   1    79442.70    60535.13    585.57 o   0.16124
   4   3   1    86020.73    73877.70    720.10 o   0.19447
   5   3   1     4633.89     3777.59    795.38 o   0.23330
   6   3   1       37.87      189.01    720.10 o   0.27536
   7   3   1    17668.16    18634.85   1193.07 o   0.31938
   8   3   1      127.86      171.48   1155.45 o   0.36465
   9   3   1     3863.12     6699.87   2028.14 o   0.41075
  10   3   1     1968.68     1165.02   1491.18 o   0.45745
  11   3   1     1340.96     3242.05   2907.37 o   0.50456
  12   3   1     3022.70     3194.20   3439.01 o   0.55199
  13   3   1     2383.07     2882.18   3908.94 o   0.59966
 -10   4   1      170.47     1593.52   3749.47 o   0.58329
  -9   4   1     9052.17     8680.01   2916.40 o   0.53678
  -8   4   1    38826.93    46435.54   3895.48 o   0.49075
  -7   4   1      147.89     1299.23   1699.34 o   0.44532
  -6   4   1    71571.91    76361.63   2043.42 o   0.40072
  -5   4   1    68310.55    73785.96   1708.08 o   0.35725
  -4   4   1     1230.77      599.91    530.25 o   0.31538
  -3   4   1   242549.86   250983.42   4403.90 o   0.27585
  -2   4   1     8683.27    13159.70    720.10 o   0.23979
  -1   4   1    26723.53    22234.33    397.69 o   0.20904
   0  -4  -1   210458.30   215275.59   3187.05 o   0.18623
   1   4   1   180097.72   169528.30   3096.25 o   0.17450
   2   4   1   480704.19   489380.31   6893.31 o   0.17608
   3   4   1   661494.50   653473.88   9234.09 o   0.19065
   4   4   1   217048.22   214313.70   2829.37 o   0.21558
   5   4   1    96908.07    97018.01   2449.74 o   0.24777
   6   4   1    60165.89    60544.51   1723.33 o   0.28476
   7   4   1    29643.59    25499.73   1120.95 o   0.32493
   8   4   1     1869.48      669.08   1133.55 o   0.36722
   9   4   1    66746.09    66969.05   3571.46 o   0.41098
  10   4   1    79890.52    79062.48   3662.02 o   0.45580
  11   4   1     7329.44     2987.44   1929.08 o   0.50138
  12   4   1      281.31     4293.12   3378.42 o   0.54754
  13   4   1      453.20       18.75   3629.26 o   0.59414
  -9   5   1     9057.52    13741.79   3749.47 o   0.56881
  -8   5   1    41661.98    42462.70   5061.78 o   0.52397
  -7   5   1     4159.28     5483.59   2386.15 o   0.47993
  -6   5   1    74728.21    69410.85   2072.23 o   0.43693
  -5   5   1    88121.90    90878.44   1662.97 o   0.39530
  -4   5   1   415431.75   429907.72   5814.75 o   0.35554
  -3   5   1   139987.33   145053.33   2449.74 o   0.31834
  -2   5   1    18105.55    15380.58    585.57 o   0.28470
  -1   5   1   141855.73   142817.38   2907.37 o   0.25605
   0  -5  -1   106500.39    99417.09   2624.63 o   0.23420
   1   5   1     3093.23     2587.13    132.56 o   0.22119
   2   5   1   304145.63   275691.94   5927.25 o   0.21861
   3   5   1   107781.51   118613.32   1120.95 o   0.22680
   4   5   1     6125.62     3833.83   1035.88 o   0.24469
   5   5   1   437241.81   416071.28   8766.89 o   0.27036
   6   5   1   177934.86   165686.73   4041.56 o   0.30183
   7   5   1    12599.16    12315.44   1120.95 o   0.33748
   8   5   1    30926.98    33972.06   1841.73 o   0.37613
   9   5   1   206187.81   233885.75   7743.89 o   0.41694
  10   5   1        6.30      412.44   1871.85 o   0.45934
  11   5   1    41075.18    40466.96   3349.54 o   0.50292
  12   5   1       24.35       74.99   3113.13 o   0.54741
  13   5   1    21166.03    13277.57   4812.71 o   0.59259
  -8   6   1     2988.84     6767.79   3374.52 o   0.55947
  -7   6   1    39120.59    52248.81   5624.20 o   0.51681
  -6   6   1     4417.66     2647.40   1075.09 o   0.47537
  -5   6   1    15160.94    16219.16   1133.55 o   0.43548
  -4   6   1     4385.41     3618.23    585.57 o   0.39761
  -3   6   1    19050.47    19812.40    854.04 o   0.36239
  -2   6   1    35060.57    39915.71    854.04 o   0.33069
   1  -6  -1    54018.95    45574.76   1312.31 o   0.30359
   0  -6  -1    43218.73    45049.83   1124.84 o   0.28242
  -1  -6  -1   331560.31   359161.34   9186.19 o   0.26860
   2   6   1   774273.13   764891.81   8512.65 o   0.26327
   3   6   1      133.24      632.16    449.94 o   0.26696
   4   6   1   109340.02   106647.74   1653.07 o   0.27930
   5   6   1    87305.23    83248.53   2611.73 o   0.29923
   6   6   1    32727.83    33757.60   1035.88 o   0.32535
   7   6   1    84349.85    99014.03   2916.40 o   0.35630
   8   6   1    35779.14    32723.33   2317.02 o   0.39095
   9   6   1    50558.83    51236.74   3107.63 o   0.42838
  10   6   1    19017.03    15367.52   2214.30 o   0.46794
  11   6   1    38422.82    40373.48   3259.47 o   0.50913
  12   6   1       63.16        0.00   2121.69 o   0.55159
  13   6   1        6.89     4161.91   3976.91 o   0.59503
  -8   7   1     9415.04     7348.95   4499.36 o   0.59682
  -7   7   1      839.17     6392.84   2812.10 o   0.55552
  -6   7   1    16021.28    18095.71   1918.75 o   0.51554
  -5   7   1      503.51     1251.54   1075.09 o   0.47724
  -4   7   1      482.38      179.97    449.94 o   0.44104
  -3   7   1    11783.83    12960.25    720.10 o   0.40751
  -2   7   1     2202.64     1959.10    265.13 o   0.37735
   1  -7  -1     2155.48     1912.23    937.37 o   0.35144
   0  -7  -1    18758.87    22459.30   1312.31 o   0.33078
  -1  -7  -1     1118.28     1218.58    749.89 o   0.31639
   2   7   1     2164.44     2789.03    311.97 o   0.30916
   3   7   1    79283.58    81728.30   2150.18 o   0.30958
   4   7   1      159.86      222.72    449.94 o   0.31763
   5   7   1     1339.77     1312.31    662.82 o   0.33275
   6   7   1   159040.44   161264.41   3229.59 o   0.35404
   7   7   1    18804.08    18234.88   1785.93 o   0.38046
   8   7   1    46052.48    42882.12   2449.74 o   0.41103
   9   7   1    45390.94    49195.28   3462.73 o   0.44489
  10   7   1    60525.95    59953.39   3501.32 o   0.48134
  11   7   1      258.80      505.10   1974.98 o   0.51985
  12   7   1     6694.38     3093.31   2682.90 o   0.55998
  13   7   1      561.35     1337.28   3917.60 o   0.60142
  -7   8   1     4140.78     7761.39   3561.99 o   0.59569
  -6   8   1    12159.05    12435.85   1918.75 o   0.55708
  -5   8   1    26789.95    28195.37   2184.29 o   0.52021
  -4   8   1     4708.36     4220.31    987.62 o   0.48547
  -3   8   1    23006.71    22947.25   1120.95 o   0.45336
   2  -8  -1   238633.25   243790.28   5249.25 o   0.42447
   1  -8  -1     7435.61     6242.86   1312.31 o   0.39950
   0  -8  -1    27015.45    27483.58   1499.79 o   0.37922
  -1  -8  -1     1099.65     1949.72    937.37 o   0.36442
  -2  -8  -1       77.18      112.48    937.37 o   0.35579
   3   8   1    35894.48    37956.58    720.10 o   0.35377
   4   8   1    58302.66    56118.25   1120.95 o   0.35848
   5   8   1      412.35       93.74    530.25 o   0.36967
   6   8   1    41145.16    40188.98   1708.08 o   0.38676
   7   8   1     2129.13     1263.21    987.62 o   0.40902
   8   8   1     3099.39     3701.11   1387.19 o   0.43565
   9   8   1     7345.48     8786.73   1871.85 o   0.46592
  10   8   1    79906.55    85349.20   4401.63 o   0.49915
  11   8   1    38171.23    46485.00   3571.46 o   0.53480
  12   8   1      145.82     1760.52   2435.80 o   0.57241
   6  -9  -1     9350.59     6092.88   2249.68 o   0.59969
   5  -9  -1      104.38      712.40   1687.26 o   0.56411
   4  -9  -1      159.21     4180.65   1874.73 o   0.53065
   3  -9  -1   110999.85   132131.17   4686.83 o   0.49975
   2  -9  -1     1690.02     1556.03    937.37 o   0.47191
   1  -9  -1    26632.98    26152.52   1687.26 o   0.44769
   0  -9  -1     9739.59     9823.60   1312.31 o   0.42772
  -1  -9  -1     3383.11     2605.88   1124.84 o   0.41261
  -2  -9  -1    79006.54    79188.72   2624.63 o   0.40291
   3   9   1    74735.17    70174.23   1520.16 o   0.39901
   4   9   1     2437.18     2155.94    623.95 o   0.40109
   5   9   1     1754.86     1674.00    585.57 o   0.40905
   6   9   1   108261.89   115164.54   3331.91 o   0.42256
   7   9   1     6736.64     8110.56   1485.96 o   0.44111
   8   9   1      348.54      468.68   1419.29 o   0.46409
   9   9   1     5943.25    10317.47   2554.61 o   0.49089
  10   9   1    11475.97    12210.17   2696.98 o   0.52092
  11   9   1      320.89     1074.54   2342.27 o   0.55364
  12   9   1       37.52      853.25   3400.65 o   0.58862
   4 -10  -1    21466.46    17435.02   2249.68 o   0.57640
   3 -10  -1     9709.12    10104.81   1687.26 o   0.54654
   2 -10  -1      251.75      693.65   1312.31 o   0.51958
   1 -10  -1     7416.21     8080.10   1312.31 o   0.49598
   0 -10  -1    30302.01    31832.96   2062.21 o   0.47626
  -1 -10  -1    52790.44    50599.04   2249.68 o   0.46090
  -2 -10  -1    10890.65     9017.46   1312.31 o   0.45036
  -3 -10  -1      248.96     1049.85   1312.31 o   0.44498
   4  10   1    83883.35    80340.07   1891.51 o   0.44495
   5  10   1    28386.32    23462.28   1446.81 o   0.45026
   6  10   1    39180.56    36178.89   1975.75 o   0.46073
   7  10   1   112372.72   111809.66   3906.54 o   0.47603
   8  10   1    15220.46    14343.60   1759.64 o   0.49570
   9  10   1      105.08     3088.14   2526.45 o   0.51925
  10  10   1    44851.89    46256.84   4899.48 o   0.54617
  11  10   1     1251.77     3707.35   3537.46 o   0.57600
   3 -11  -1      211.90      543.67   2062.21 o   0.59364
   2 -11  -1    10100.96     7873.88   1687.26 o   0.56742
   1 -11  -1       33.66        0.00   1124.84 o   0.54434
   0 -11  -1     4624.46     5005.54   1312.31 o   0.52482
  -1 -11  -1    14405.81    12973.15   1499.79 o   0.50927
  -2 -11  -1     3809.18      918.62   1312.31 o   0.49806
  -3 -11  -1    17445.25    18822.32   1687.26 o   0.49148
  -4 -11  -1     6870.50    10236.04   1499.79 o   0.48972
   5  11   1     2371.83     2823.35   1173.77 o   0.49283
   6  11   1       61.19      971.98   1247.90 o   0.50073
   7  11   1      506.83       79.70   1662.97 o   0.51319
   8  11   1     5504.32     4863.36   1975.23 o   0.52990
   9  11   1    12726.57     9198.31   3107.63 o   0.55045
  10  11   1       35.73     1582.86   3306.14 o   0.57445
  11  11   1        0.81     2522.18   3096.25 o   0.60147
   1 -12  -1     4827.04     7686.41   1687.26 o   0.59276
   0 -12  -1     7395.74     9167.44   1687.26 o   0.57341
  -1 -12  -1     4749.37     2905.84   1499.79 o   0.55769
  -2 -12  -1     1947.75     3843.20   1499.79 o   0.54592
  -3 -12  -1      653.26       18.75   1312.31 o   0.53836
  -4 -12  -1    27346.15    25871.31   2249.68 o   0.53517
  -5 -12  -1      377.58        0.00   1499.79 o   0.53645
   6  12   1     1628.42     2929.88   1485.96 o   0.54216
   7  12   1    19925.10    22680.52   2562.13 o   0.55216
   8  12   1        8.14       80.84   2207.17 o   0.56622
   9  12   1        5.12     1552.15   2584.73 o   0.58405
  -2 -13  -1      119.13     1743.50   1874.73 o   0.59393
  -3 -13  -1    17981.54    19740.94   2249.68 o   0.58554
  -4 -13  -1       31.31      862.38   1687.26 o   0.58116
  -5 -13  -1    19629.07    17978.69   2437.15 o   0.58088
  -6 -13  -1    12557.74    10367.27   4311.89 o   0.58470
  -7 -13  -1       75.13     1499.79   3187.05 o   0.59256
  -7 -12   2     3349.34      374.95   6374.09 o   0.58997
  -6 -12   2     3441.35     2530.89   1874.73 o   0.58100
  -5 -12   2     3186.24     3430.76   1687.26 o   0.57607
  -4 -12   2    31877.56    29976.98   2624.63 o   0.57527
  -3 -12   2     1755.99     2830.85   2062.21 o   0.57862
  -2 -12   2     4512.99     5886.66   2062.21 o   0.58605
  -1 -12   2       21.16      468.68   1874.73 o   0.59740
  -9 -11   2      910.30     3985.16   3012.91 o   0.58462
  -8 -11   2     6682.05     6111.55   2531.34 o   0.56570
  -7 -11   2    21996.85    21835.29   2317.02 o   0.55050
  -6 -11   2       34.50      802.39   1785.93 o   0.53931
  -5 -11   2    20422.00    18356.07   1419.29 o   0.53241
  -4 -11   2     3309.36     3561.99   1312.31 o   0.52995
  -3 -11   2      926.44     1406.05   1312.31 o   0.53199
  -2 -11   2      145.88     1518.53   1499.79 o   0.53849
  -1 -11   2    52201.50    60422.64   3187.05 o   0.54929
   0 -11   2        1.13       56.24   1499.79 o   0.56413
   1 -11   2     1242.92       18.75   1499.79 o   0.58272
 -10 -10   2      241.61     1743.50   3446.65 o   0.57718
  -9 -10   2     4221.49     6315.26   3378.42 o   0.55217
  -8 -10   2    12652.45    12342.52   2611.73 o   0.53051
  -7 -10   2      657.42      450.16   2562.13 o   0.51262
  -6 -10   2    18618.99    19241.08   1918.75 o   0.49889
  -5 -10   2    17748.55    19365.99   2624.63 o   0.48969
  -4 -10   2     2539.17     1083.02    935.92 o   0.48528
  -3 -10   2     7653.08     8998.72   1499.79 o   0.48577
  -2 -10   2    10798.74    12317.00   1687.26 o   0.49116
  -1 -10   2    12776.63    11360.88   1687.26 o   0.50128
   0 -10   2      786.53      487.43   1312.31 o   0.51587
   1 -10   2     4739.73     6074.13   1499.79 o   0.53455
   2 -10   2    10588.75     9336.17   1874.73 o   0.55691
   3 -10   2     1663.26     1293.57   1874.73 o   0.58254
 -11  -9   2     7329.69     8309.64   2927.84 o   0.58087
 -10  -9   2     3780.15       93.74   2724.25 o   0.55017
  -9  -9   2     7389.69     9112.79   2477.12 o   0.52226
  -8  -9   2     2758.42     2579.33   2150.18 o   0.49760
  -7  -9   2     1770.95       74.84   1902.08 o   0.47670
  -6  -9   2    11570.48     9375.33   1305.87 o   0.46008
  -5  -9   2   112147.78   108115.53   3439.01 o   0.44820
  -4  -9   2   234431.22   236403.66   4086.83 o   0.44146
  -3  -9   2    49322.75    46243.89   1302.18 o   0.44008
  -2  -9   2    15091.17    12054.53   1312.31 o   0.44412
  -1  -9   2    24415.88    25027.69   1499.79 o   0.45343
   0  -9   2    26349.57    24052.82   1874.73 o   0.46770
   1  -9   2      159.89      693.65   1124.84 o   0.48649
   2  -9   2        0.99      637.41   1124.84 o   0.50930
   3  -9   2     8842.54     5193.01   1499.79 o   0.53562
   4  -9   2     3912.23     3824.46   2249.68 o   0.56496
   5  -9   2       53.83     2399.66   2437.15 o   0.59687
 -12  -8   2    19264.87     8541.43   2814.53 o   0.59547
 -11  -8   2     1010.07      149.98   2657.45 o   0.55981
 -10  -8   2    18105.96    19905.87   2838.57 o   0.52629
  -9  -8   2    29734.53    35936.36   3693.34 o   0.49533
  -8  -8   2    25273.91    21315.71   2253.58 o   0.46745
  -7  -8   2      125.62       75.51   1254.13 o   0.44324
  -6  -8   2    53485.97    51405.18   1988.45 o   0.42331
  -5  -8   2    17867.98    16081.17   1254.13 o   0.40830
  -4  -8   2      107.92      393.69    585.57 o   0.39877
  -3  -8   2    10052.93    10613.57    696.26 o   0.39511
  -2  -8   2     5803.52     5517.71    449.94 o   0.39747
  -1  -8   2      430.05     1424.80    937.37 o   0.40577
   0  -8   2    66994.45    67359.15   2624.63 o   0.41964
   1  -8   2    42630.50    41394.11   1874.73 o   0.43856
   2  -8   2    35813.35    32995.30   2062.21 o   0.46191
   3  -8   2    58698.11    60760.09   2428.34 o   0.48905
   4  -8   2    23581.36    24156.22   1891.51 o   0.51939
   5  -8   2     2121.36     2750.94   1440.21 o   0.55240
   6  -8   2    11159.73     8380.06   2624.63 o   0.58763
 -12  -7   2     2022.39     6725.28   3014.53 o   0.58053
 -11  -7   2     4926.92     6731.94   3462.73 o   0.54233
 -10  -7   2    21010.74    20569.47   2982.36 o   0.50598
  -9  -7   2     4736.71     2712.59   1871.85 o   0.47190
  -8  -7   2   183859.28   179083.86   5435.11 o   0.44064
  -7  -7   2   129616.89   138015.09   4098.98 o   0.41281
  -6  -7   2    24261.07    24928.42   1662.97 o   0.38917
  -5  -7   2   107830.23    99467.34   2449.74 o   0.37051
  -4  -7   2   139090.38   138580.27   2241.91 o   0.35762
  -3  -7   2    35013.86    37418.34    854.04 o   0.35113
  -2  -7   2   113908.25   112309.53   1784.69 o   0.35139
  -1  -7   2      845.46     1071.60    449.94 o   0.35839
   0  -7   2     9199.55    10039.57    449.94 o   0.37176
   1  -7   2    70351.95    71764.77   1988.45 o   0.39083
   2  -7   2     4870.14     4002.78    585.57 o   0.41482
   3  -7   2     4522.46     4068.17    749.89 o   0.44293
   4  -7   2    24550.19    24351.77   1525.53 o   0.47444
   5  -7   2    69697.81    69852.55   3446.65 o   0.50870
   6  -7   2    24719.27    34141.29   2792.77 o   0.54521
   7  -7   2    10975.35    14484.62   2715.13 o   0.58354
 -12  -6   2     5467.37      131.23   2411.36 o   0.56936
 -11  -6   2      846.17      144.77   2142.97 o   0.52876
 -10  -6   2     4975.81     5336.56   2210.52 o   0.48968
  -9  -6   2    61495.74    59061.99   3774.79 o   0.45252
  -8  -6   2     6172.95    10288.56   1621.55 o   0.41779
  -7  -6   2    16418.64    17222.52   1387.19 o   0.38615
  -6  -6   2    50941.10    52125.62   2026.03 o   0.35841
  -5  -6   2     3202.05     3055.81    720.10 o   0.33554
  -4  -6   2     5049.60     6745.38    585.57 o   0.31860
  -3  -6   2    98041.20    99170.67   2294.41 o   0.30857
  -2  -6   2     1304.98     1377.93    530.25 o   0.30611
  -1  -6   2    11106.16    15659.27    449.94 o   0.31142
   0  -6   2   589147.56   572530.56   8107.75 o   0.32411
   1  -6   2     3003.20     2812.10    397.69 o   0.34336
   2  -6   2     6680.59     8196.91    935.92 o   0.36815
   3  -6   2   226659.69   224666.31   4136.45 o   0.39743
   4  -6   2    20477.65    22253.08   1035.88 o   0.43031
   5  -6   2     2473.19     3422.00    865.26 o   0.46600
   6  -6   2     1282.52     3846.17   1387.19 o   0.50392
   7  -6   2     2643.94      732.12   1485.96 o   0.54360
  -8   6  -2      709.39       18.75   4499.36 o   0.58469
 -12  -5   2     3194.73     6098.01   3277.62 o   0.56221
 -11  -5   2     3081.00     2849.59   2012.17 o   0.51942
 -10  -5   2      436.91      863.45   1692.62 o   0.47781
  -9  -5   2     6244.56     4784.32   2012.17 o   0.43772
  -8  -5   2      693.73       74.99   1254.13 o   0.39960
  -7  -5   2     6861.18     5872.66   1277.31 o   0.36407
  -6  -5   2    41474.81    37602.95   1891.51 o   0.33197
  -5  -5   2    66054.39    79715.18   1440.21 o   0.30437
  -4  -5   2    35993.30    35629.30   1325.64 o   0.28261
  -3  -5   2    13973.24    12270.13    662.82 o   0.26810
  -2  -5   2    20828.23    23471.66    662.82 o   0.26206
  -1  -5   2    74483.95    80770.34   1491.18 o   0.26507
   0  -5   2    10644.49    10275.37    585.57 o   0.27682
   1  -5   2    83432.19    84789.67   1349.81 o   0.29629
   2  -5   2     9542.74     7305.46    449.94 o   0.32207
   3  -5   2   122605.40   124124.18   2207.17 o   0.35279
   4  -5   2    37696.00    39197.21   1277.31 o   0.38727
   5  -5   2      598.29       56.24    526.61 o   0.42459
   6  -5   2     7140.90     5776.85   1189.20 o   0.46407
   7  -5   2    43021.22    47134.92   3012.91 o   0.50521
  -8   5  -2    10436.71     8342.56   3561.99 o   0.54763
  -9   5  -2     5073.16    10067.32   5624.20 o   0.59105
 -12  -4   2    46329.18    47845.01   4826.33 o   0.55921
 -11  -4   2       17.15      404.47   2128.08 o   0.51454
 -10  -4   2    96749.80   102688.63   4740.76 o   0.47071
  -9  -4   2    19610.79    17461.97   1653.07 o   0.42798
  -8  -4   2      504.45      140.67   1120.95 o   0.38672
  -7  -4   2    14246.99    14025.29   1171.14 o   0.34746
  -6  -4   2    91140.36    93347.27   1975.23 o   0.31094
  -5  -4   2     4614.83     5333.62    662.82 o   0.27827
  -4  -4   2   124220.29   122833.52   3107.63 o   0.25093
  -3  -4   2     6920.56     7671.77    585.57 o   0.23083
  -2  -4   2     7955.02     8755.00    397.69 o   0.21998
  -1  -4   2     1916.99     4237.73    987.62 o   0.21973
   0  -4   2       37.78      229.29    623.95 o   0.23013
   1  -4   2      324.85      185.97    449.94 o   0.24984
   2  -4   2    46094.25    44918.60   1193.07 o   0.27690
   3  -4   2    12391.14    11435.87    662.82 o   0.30937
   4  -4   2   208853.83   223552.44   3917.60 o   0.34573
   5  -4   2    50598.71    47957.14   1589.77 o   0.38489
   6  -4   2     7663.92     7314.26   1387.19 o   0.42607
   7  -4   2    15320.93    13786.79   1844.49 o   0.46874
   8  -4   2    72978.59    72456.77   4588.81 o   0.51252
  -9   4  -2    17093.57    19984.65   4311.89 o   0.55717
 -12  -3   2    26182.73    20912.65   4242.04 o   0.56045
 -11  -3   2     4471.54     9523.09   2411.36 o   0.51424
 -10  -3   2     3340.67     2495.23   1621.55 o   0.46858
  -9  -3   2    12054.36    13234.17   1247.90 o   0.42364
  -8  -3   2    13289.91    10322.48   1075.09 o   0.37969
  -7  -3   2   195441.11   195579.00   4856.67 o   0.33712
  -6  -3   2    63867.16    64835.34   2294.41 o   0.29650
  -5  -3   2   158039.00   149020.69   3816.99 o   0.25878
  -4  -3   2    54524.52    48218.13    854.04 o   0.22540
  -3  -3   2    91220.34   108929.43   1574.26 o   0.19858
  -2  -3   2    58799.15    55648.28   1120.95 o   0.18123
  -1  -3   2   546540.69   553153.00   7477.38 o   0.17619
   0  -3   2     1535.92     1054.18    311.97 o   0.18446
   1  -3   2    74428.84    66028.09    530.25 o   0.20444
   2  -3   2    91372.92    82916.20   2317.02 o   0.23314
   3  -3   2    11008.96     8445.67    795.38 o   0.26776
   4  -3   2   176832.84   174792.36   2847.81 o   0.30631
   5  -3   2     1520.23     1481.04    662.82 o   0.34748
   6  -3   2   118898.16   121242.43   3229.59 o   0.39044
   7  -3   2     1165.72     1082.19   1485.96 o   0.43466
   8  -3   2     6344.02     2315.30   2121.02 o   0.47980
   9  -3   2        0.90      224.97   3439.01 o   0.52561
 -10   3  -2     4624.22    10592.24   4499.36 o   0.57194
 -12  -2   2    25778.40    30773.74   4639.73 o   0.56589
 -11  -2   2     1505.72     3840.90   2829.37 o   0.51853
 -10  -2   2     2767.57     2264.58   1212.93 o   0.47149
  -9  -2   2    70932.63    76099.72   2582.44 o   0.42488
  -8  -2   2    19038.57    21855.25   1120.95 o   0.37884
  -7  -2   2    16616.70    15232.21    795.38 o   0.33363
  -6  -2   2      701.26      502.36    987.62 o   0.28963
  -5  -2   2    32714.00    28167.92   1254.13 o   0.24747
  -4  -2   2    18517.51    14744.62   1653.07 o   0.20830
  -3  -2   2    24472.56    16235.19    795.38 o   0.17413
  -2  -2   2   333561.03   275198.03   1574.26 o   0.14846
  -1  -2   2    69163.91    61424.02    585.57 o   0.13618
   0  -2   2    20702.49    15382.19    397.69 o   0.14084
   1  -2   2   996151.69  1015371.00  13719.86 o   0.16098
   2  -2   2   183943.83   204728.27   3895.48 o   0.19177
   3  -2   2    24036.12    25196.41    530.25 o   0.22897
   4  -2   2    19855.67    20295.86    854.04 o   0.26993
   5  -2   2     2517.37      884.33    585.57 o   0.31318
   6  -2   2    30714.39    31972.20   2425.86 o   0.35790
   7  -2   2     3596.33      656.57   1785.93 o   0.40359
   8  -2   2    37075.96    33950.93   3325.95 o   0.44996
   9  -2   2    43506.49    48684.34   4041.56 o   0.49682
  10  -2   2     3716.13     3900.15   3040.33 o   0.54405
 -11   2  -2     7283.35    18559.86   7123.99 o   0.59155
 -12  -1   2     1968.21     1752.75   3378.35 o   0.57542
 -11  -1   2     9441.50    11609.98   3816.99 o   0.52731
 -10  -1   2     4102.39     2880.32   1749.77 o   0.47936
  -9  -1   2       33.48       97.55    987.62 o   0.43164
  -8  -1   2    39421.77    36079.23   1988.45 o   0.38421
  -7  -1   2       43.27      131.23    762.77 o   0.33721
  -6  -1   2    17320.89    10179.80   1060.51 o   0.29085
  -5  -1   2   315318.16   282550.38   6097.93 o   0.24548
  -4  -1   2   104612.04   102360.42   1193.07 o   0.20178
  -3  -1   2   725989.44   723632.06  12129.03 o   0.16110
  -2  -1   2   121437.15   120432.85   2121.02 o   0.12640
  -1  -1   2   199016.23   227528.16   4837.21 o   0.10387
   0  -1   2   465593.84   423127.25   3844.35 o   0.10192
   1  -1   2   963310.63   917270.63   9577.31 o   0.12154
   2  -1   2    76089.26    55126.53    397.69 o   0.15473
   3  -1   2   533916.50   473524.81   3466.28 o   0.19467
   4  -1   2    33952.82    28383.00    585.57 o   0.23799
   5  -1   2   119242.59   111220.75   1935.97 o   0.28314
   6  -1   2    30715.31    28356.80   1662.97 o   0.32937
   7  -1   2      721.06      190.61   1485.96 o   0.37628
   8  -1   2    49385.25    51848.66   3849.62 o   0.42364
   9  -1   2     1980.20     1275.71   2184.29 o   0.47133
  10  -1   2      626.40     1856.43   2562.13 o   0.51924
  11  -1   2     3565.94      740.30   4350.55 o   0.56732
 -12   0   2     9506.45     6662.84   3648.29 o   0.58883
 -11   0   2     9320.12    12452.35   4704.61 o   0.54034
 -10   0   2     4672.20     4825.87   2907.37 o   0.49195
  -9   0   2       35.49      112.48    720.10 o   0.44367
  -8   0   2    94310.20    94561.53   3181.53 o   0.39555
  -7   0   2     9570.79    12243.86   1305.87 o   0.34765
  -6   0   2    23463.48    24237.53    720.10 o   0.30008
  -5   0   2     5762.02     6884.02   1349.81 o   0.25302
  -4   0   2   508569.97   508927.34   8531.10 o   0.20683
  -3   0   2   229281.61   253483.95   6030.55 o   0.16225
  -2   0   2     4511.14     6458.46   2386.15 o   0.12107
  -1   0   2   572661.31   261769.58    720.10 o   0.08818
   0   0   2   122633.16   250989.25    585.57 o   0.07537
   1   0   2   319360.59   490616.34   9409.22 o   0.09150
   2   0   2   384190.94   355647.03   3816.99 o   0.12589
   3   0   2    17860.53    22769.64    762.77 o   0.16767
   4   0   2    68018.42    67192.54    865.26 o   0.21251
   5   0   2   668149.25   666691.13  11855.03 o   0.25884
   6   0   2    13456.28    10493.11   1277.31 o   0.30597
   7   0   2      883.44     1064.07   1520.16 o   0.35359
   8   0   2   115248.63   117593.03   4321.93 o   0.40152
   9   0   2    33696.13    37325.93   3976.91 o   0.44967
  10   0   2     5403.40     8198.61   2792.77 o   0.49797
  11   0   2     1353.46      635.78   3173.25 o   0.54637
  12   0   2      895.79     1671.21   3549.85 o   0.59486
 -11   1   2      132.22       74.99   2907.37 o   0.55734
 -10   1   2      282.98     1300.46   2641.34 o   0.50890
  -9   1   2    93603.77   113521.07   5960.95 o   0.46056
  -8   1   2    42200.71    42539.96   2962.48 o   0.41236
  -7   1   2    23003.79    24351.11   1653.07 o   0.36434
  -6   1   2   141440.88   146910.38   2108.62 o   0.31661
  -5   1   2    15881.56    16958.83    449.94 o   0.26930
  -4   1   2     7126.95     8223.68    585.57 o   0.22268
  -3   1   2   278862.47   265312.22   6760.75 o   0.17731
  -2   1   2   520799.13   449271.94   5032.19 o   0.13446
  -1   1   2   458802.88   416310.16   6059.12 o   0.09749
   0   1   2   193338.31   128685.20    854.04 o   0.07560
   1   1   2   163693.17   288643.69   6358.91 o   0.08193
   2   1   2   754924.44   656466.19   7287.39 o   0.11179
   3   1   2   441346.00   466570.38   6800.98 o   0.15188
   4   1   2   728579.25   740026.69  14789.03 o   0.19602
   5   1   2   221673.83   210330.03   1953.27 o   0.24200
   6   1   2     2854.04     2234.68   1006.09 o   0.28895
   7   1   2    14233.96    13811.73   1401.53 o   0.33647
   8   1   2     2962.30     2639.69    733.81 o   0.38433
   9   1   2    55206.66    58043.02   2404.57 o   0.43243
  10   1   2       98.02      478.06   2518.71 o   0.48070
  11   1   2    10835.65    13653.24   3378.42 o   0.52909
  12   1   2    18397.10    25669.31   4704.61 o   0.57756
 -11   2   2     2550.20     6397.82   3511.06 o   0.57796
 -10   2   2    32639.45    31293.13   3629.26 o   0.52980
  -9   2   2     6267.68     6133.20   2449.74 o   0.48180
  -8   2   2      394.55      615.86    724.57 o   0.43400
  -7   2   2    63044.03    74042.58   3107.63 o   0.38649
  -6   2   2   120924.07   116390.73   3549.85 o   0.33938
  -5   2   2   103351.61   106674.44   1918.75 o   0.29285
  -4   2   2    15273.88    12935.66    662.82 o   0.24726
  -3   2   2   346447.16   327877.34   5032.19 o   0.20321
  -2   2   2    18670.30    18443.62    449.94 o   0.16199
  -1   2   2   859345.81   756924.69   7161.74 o   0.12639
   0   2   2   156198.33   164194.78   4646.87 o   0.10243
   1   2   2   400890.75   439845.03   9062.48 o   0.09898
   2   2   2   318188.78   320284.66   6685.61 o   0.11784
   3   2   2   450005.66   413595.03   5888.92 o   0.15088
   4   2   2    12964.05    15915.04    623.95 o   0.19086
   5   2   2    41556.46    44986.68   2184.29 o   0.23426
   6   2   2     3081.93     1292.02   1107.15 o   0.27949
   7   2   2    62772.11    65400.54   1370.52 o   0.32578
   8   2   2     2708.42     3296.30   1033.89 o   0.37275
   9   2   2     8652.72     9441.82   1382.26 o   0.42016
  10   2   2       23.37     1755.84   3378.42 o   0.46789
  11   2   2    50833.33    36532.99   4439.40 o   0.51583
  12   2   2     1069.94     1132.73   3362.86 o   0.56395
 -11   3   2      115.00      281.21   5624.20 o   0.60181
 -10   3   2      238.65     1239.23   2695.80 o   0.55420
  -9   3   2    31395.20    29573.91   3446.65 o   0.50684
  -8   3   2     4037.42     1577.66   1953.27 o   0.45981
  -7   3   2    26929.77    26872.23   1419.29 o   0.41321
  -6   3   2    23751.93    23234.28   1120.95 o   0.36722
  -5   3   2   139193.67   143146.13   3040.33 o   0.32210
  -4   3   2     2639.80     1463.73    623.95 o   0.27826
  -3   3   2    88848.32   105158.62   2562.13 o   0.23642
  -2   3   2    14365.37    12416.71    987.62 o   0.19785
  -1   3   2    83519.01    85928.38   1060.51 o   0.16488
   0   3   2    51416.05    52384.36   1699.34 o   0.14146
   1   3   2   131128.66   112946.03    987.62 o   0.13274
   2   3   2   457226.91   433334.09   9253.92 o   0.14149
   3   3   2    36026.55    38131.25   1785.93 o   0.16493
   4   3   2    43325.10    44646.91   1035.88 o   0.19792
   5   3   2   290737.94   259370.19   4306.79 o   0.23649
   6   3   2     3048.03     2830.85    854.04 o   0.27834
   7   3   2     3902.86     5531.34    854.04 o   0.32218
   8   3   2      254.85      348.74   1382.26 o   0.36731
   9   3   2    38251.66    30252.50   2384.66 o   0.41330
  10   3   2    34253.73    39783.96   2741.04 o   0.45989
  11   3   2      156.98      299.11   2774.38 o   0.50693
  12   3   2      182.62        0.00   3229.59 o   0.55429
  13   3   2        6.16     3633.15   5756.24 o   0.60190
 -10   4   2     2454.62     5886.66   4124.41 o   0.58166
  -9   4   2     8725.60     9120.88   2913.02 o   0.53515
  -8   4   2    12069.14    11853.36   2317.02 o   0.48911
  -7   4   2     5770.27     6896.18   1021.31 o   0.44369
  -6   4   2   120177.06   116616.08   2880.42 o   0.39909
  -5   4   2     3721.83     3955.69    662.82 o   0.35563
  -4   4   2    89743.77   103552.41   1520.16 o   0.31378
  -3   4   2    72421.52    58740.67    854.04 o   0.27429
  -2   4   2   749633.75   727014.88   7835.20 o   0.23831
  -1   4   2    24126.53    28242.85   1193.07 o   0.20770
   0   4   2       47.00       97.49    335.36 o   0.18512
   1   4   2    43551.47    49327.88   1171.14 o   0.17375
   2   4   2    36182.38    44827.02   1653.07 o   0.17576
   3   4   2   151456.28   114676.04   1171.14 o   0.19074
   4   4   2     1073.61     2691.37    899.87 o   0.21601
   5   4   2    31878.86    32910.93   1060.51 o   0.24844
   6   4   2   138436.83   132574.91   3282.39 o   0.28561
   7   4   2    85956.03    88858.38   3173.25 o   0.32589
   8   4   2      176.90      390.28   1485.96 o   0.36828
   9   4   2    92621.78    94006.16   4314.27 o   0.41211
  10   4   2    22573.86    20837.97   2223.92 o   0.45698
  11   4   2      526.45     2850.49   1784.69 o   0.50260
  12   4   2    21985.32    15616.67   4136.45 o   0.54880
  13   4   2    13718.35     6931.06   5562.94 o   0.59542
  -9   5   2     1011.13       74.99   3187.05 o   0.56624
  -8   5   2    77192.28    61734.95   5999.15 o   0.52132
  -7   5   2    61198.85    58848.54   3629.26 o   0.47719
  -6   5   2     6397.73     7323.84    819.41 o   0.43409
  -5   5   2     1120.68      787.39    795.38 o   0.39235
  -4   5   2    50067.06    50843.12   1520.16 o   0.35247
  -3   5   2   132317.66   130725.34   2508.26 o   0.31514
  -2   5   2   124832.98   124250.02   2026.03 o   0.28139
  -1   5   2   456478.22   469692.28   6891.81 o   0.25265
   0   5   2   164260.44   153341.27   2635.45 o   0.23080
   1   5   2   209853.08   223677.69   4906.51 o   0.21793
   2   5   2    12532.26    10076.69    927.95 o   0.21565
   3   5   2    16301.56    19553.46    530.25 o   0.22429
   4   5   2   246343.89   260207.72   4320.63 o   0.24267
   5   5   2     1559.84      928.76    854.04 o   0.26881
   6   5   2    49659.44    51894.46   1785.93 o   0.30069
   7   5   2    45422.91    36271.45   1708.08 o   0.33668
   8   5   2    37591.00    31843.08   2477.12 o   0.37561
   9   5   2    36872.03    34229.60   2241.95 o   0.41665
  10   5   2   146531.09   137340.95   4871.60 o   0.45924
  11   5   2     9842.67    10713.40   2435.80 o   0.50298
  12   5   2        7.90     3254.67   4826.33 o   0.54760
  13   5   2    15697.59    18759.96   5623.44 o   0.59289
  -9   6   2       42.37        0.00   4311.89 o   0.59967
  -8   6   2    12992.38    15878.99   3561.99 o   0.55593
  -7   6   2     7577.81     3786.96   2437.15 o   0.51313
  -6   6   2     4259.53     2454.14   1075.09 o   0.47152
  -5   6   2    25100.86    23474.96    964.54 o   0.43145
  -4   6   2    12950.32    11252.97    585.57 o   0.39338
  -3   6   2    27314.67    26013.13    854.04 o   0.35796
  -2   6   2     4495.63     4103.42    449.94 o   0.32605
  -1   6   2    87298.26    85244.11   2179.86 o   0.29878
   0  -6  -2     2106.59     2905.84    562.42 o   0.27751
   1   6   2      699.33      726.82    311.97 o   0.26371
   2   6   2    40934.49    37432.84    762.77 o   0.25858
   3   6   2   680680.00   650330.56   8338.89 o   0.26262
   4   6   2     9107.68     7611.42    449.94 o   0.27542
   5   6   2     3543.50      301.94    854.04 o   0.29586
   6   6   2      227.25      637.27   1035.88 o   0.32249
   7   6   2    51584.95    52164.44   2518.71 o   0.35390
   8   6   2     7947.53     5229.58   1440.21 o   0.38895
   9   6   2    21497.10    20806.89   2162.28 o   0.42674
  10   6   2     6281.19     3756.93   2011.40 o   0.46660
  11   6   2     9144.46    12056.83   2458.22 o   0.50804
  12   6   2     1123.33     2529.72   2195.88 o   0.55071
  13   6   2    19487.61    15347.76   4294.57 o   0.59435
  -8   7   2     3165.84     1987.22   3749.47 o   0.59253
  -7   7   2     2682.43       37.49   3187.05 o   0.55104
  -6   7   2      199.01       93.74   1687.26 o   0.51086
  -5   7   2    21425.20    23194.49   1615.90 o   0.47233
  -4   7   2     7425.98     4929.07    794.89 o   0.43590
  -3   7   2     3290.21     4211.29    585.57 o   0.40212
  -2   7   2    42316.08    42986.63    987.62 o   0.37172
   1  -7  -2    12054.82    11154.66    937.37 o   0.34561
   0  -7  -2    21000.99    23284.18   1312.31 o   0.32480
  -1  -7  -2   101518.84    92949.26   2999.57 o   0.31038
   2   7   2   125934.72   127425.60   1590.76 o   0.30325
   3   7   2     7689.69     7855.13    935.92 o   0.30393
   4   7   2    31957.81    31904.80   1305.87 o   0.31236
   5   7   2     5169.49     4237.82    720.10 o   0.32795
   6   7   2    76261.46    77660.69   2428.34 o   0.34975
   7   7   2    25464.10    24067.78   1891.51 o   0.37667
   8   7   2    67859.91    68727.28   2774.38 o   0.40770
   9   7   2     1371.99      302.24   1525.53 o   0.44198
  10   7   2    56479.41    52202.17   3571.46 o   0.47881
  11   7   2    56675.50    65166.48   4599.07 o   0.51765
  12   7   2       70.38     2548.14   3231.79 o   0.55808
  13   7   2     1459.60       56.24   5224.95 o   0.59977
  -7   8   2     1252.84        0.00   3187.05 o   0.59053
  -6   8   2     9090.85     9973.58   2624.63 o   0.55169
  -5   8   2    15894.47    16860.71   1699.34 o   0.51458
  -4   8   2     1946.67      569.06    987.62 o   0.47959
  -3   8   2    54176.30    51658.04   1387.25 o   0.44722
   2  -8  -2     4840.16     4143.16    937.37 o   0.41808
   1  -8  -2   170159.80   173862.73   4499.36 o   0.39289
   0  -8  -2     5414.85     5942.90    937.37 o   0.37246
  -1  -8  -2    12678.39    15410.31    937.37 o   0.35759
  -2  -8  -2    22196.49    26040.04   1312.31 o   0.34900
   3   8   2   117717.77   114530.04   2738.54 o   0.34716
   4   8   2    35917.06    36503.77   1120.95 o   0.35217
   5   8   2    38055.64    39275.66   1525.53 o   0.36375
   6   8   2     1942.80      674.90    927.95 o   0.38130
   7   8   2      235.55      600.25    987.62 o   0.40404
   8   8   2      304.74     1956.70   1621.55 o   0.43116
   9   8   2     1213.02     1049.85   1837.92 o   0.46188
  10   8   2     8944.10     7373.59   2355.44 o   0.49554
  11   8   2    15462.47    20250.30   3206.54 o   0.53157
  12   8   2    11886.95    12084.78   2746.16 o   0.56953
   5  -9  -2      389.84      149.98   2249.68 o   0.55787
   4  -9  -2     7670.29     7742.65   1874.73 o   0.52416
   3  -9  -2     2455.75     1031.10   1124.84 o   0.49300
   2  -9  -2   143110.75   154103.05   4124.41 o   0.46491
   1  -9  -2     4145.61     3936.94   1124.84 o   0.44048
   0  -9  -2    53780.59    46849.57   1874.73 o   0.42035
  -1  -9  -2    32481.18    37269.69   1687.26 o   0.40515
  -2  -9  -2    94630.43    91768.18   2999.57 o   0.39545
   3   9   2    27311.31    28565.63   1120.95 o   0.39167
   4   9   2    16333.34    17422.42    720.10 o   0.39398
   5   9   2    31000.12    27467.12   1171.14 o   0.40226
   6   9   2    29150.29    28729.47   1653.07 o   0.41617
   7   9   2    83777.03    88097.20   3148.52 o   0.43516
   8   9   2       10.73      448.92   1538.65 o   0.45861
   9   9   2      583.19      281.21   2323.43 o   0.48587
  10   9   2     6035.28     7465.76   2183.82 o   0.51633
  11   9   2      369.30        0.00   2749.46 o   0.54946
  12   9   2     5893.22     4072.73   2626.36 o   0.58482
   5 -10  -2       14.08        0.00   2624.63 o   0.60200
   4 -10  -2     2021.98     1799.74   2062.21 o   0.56941
   3 -10  -2      244.97     1049.85   1312.31 o   0.53930
   2 -10  -2     5020.18     6580.31   1499.79 o   0.51209
   1 -10  -2    15922.17    20097.14   1874.73 o   0.48829
   0 -10  -2      165.13        0.00    937.37 o   0.46840
  -1 -10  -2   161198.89   176431.11   4686.83 o   0.45295
  -2 -10  -2     1096.70       37.49   1124.84 o   0.44239
  -3 -10  -2       19.21      862.38   1124.84 o   0.43708
   4  10   2    23985.96    20377.60    899.87 o   0.43721
   5  10   2   370390.69   384325.72   7288.08 o   0.44278
   6  10   2    42609.96    43105.88   2183.82 o   0.45359
   7  10   2     4589.16     3400.64   1589.77 o   0.46928
   8  10   2        3.90      159.23   1277.31 o   0.48937
   9  10   2     4166.60     5299.73   2495.80 o   0.51336
  10  10   2       89.98     1554.90   2150.18 o   0.54071
  11  10   2    87029.39    91037.97   6154.59 o   0.57096
   3 -11  -2       41.47     2249.68   2062.21 o   0.58598
   2 -11  -2     1073.68     3224.54   1312.31 o   0.55953
   1 -11  -2    16248.72    19497.22   1874.73 o   0.53626
   0 -11  -2     1064.30     1068.60   1312.31 o   0.51658
  -1 -11  -2     4711.21     2249.68   1312.31 o   0.50092
  -2 -11  -2     7113.86     7798.89   1499.79 o   0.48966
  -3 -11  -2     9430.41     5530.46   1499.79 o   0.48312
  -4 -11  -2      128.65        0.00   1124.84 o   0.48149
   5  11   2     7476.52     7579.17   1349.81 o   0.48481
   6  11   2        4.21      207.54   1212.93 o   0.49299
   7  11   2    16882.21    16249.41   2241.91 o   0.50579
   8  11   2    25729.33    24737.33   2738.54 o   0.52287
   9  11   2       15.58     2549.64   2411.36 o   0.54383
  10  11   2     2093.78     2872.09   3018.26 o   0.56823
  11  11   2     8595.44      975.73   3062.71 o   0.59567
   1 -12  -2     1926.33     1724.75   1499.79 o   0.58434
   0 -12  -2    27017.27    27783.54   2249.68 o   0.56484
  -1 -12  -2     1442.84      918.62   1312.31 o   0.54901
  -2 -12  -2     1901.60     2512.14   1687.26 o   0.53719
  -3 -12  -2     6410.50     6786.53   1499.79 o   0.52964
  -4 -12  -2      447.06        0.00   1312.31 o   0.52655
  -5 -12  -2      142.83       18.75   2437.15 o   0.52799
  -6 -12  -2     1987.00       18.75   2437.15 o   0.53392
   7  12   2     2414.62     1809.84   1559.87 o   0.54421
   8  12   2     5992.75     8015.53   2184.29 o   0.55861
   9  12   2      528.59        0.00   2108.62 o   0.57680
  10  12   2       26.66        0.00   2635.45 o   0.59846
  -1 -13  -2     4999.44     3674.48   1499.79 o   0.59721
  -2 -13  -2     3111.44        0.00   1874.73 o   0.58491
  -3 -13  -2    26209.95    26321.25   2062.21 o   0.57652
  -4 -13  -2     7044.53     7817.64   1874.73 o   0.57220
  -5 -13  -2     5148.57     1855.99   1874.73 o   0.57205
  -6 -13  -2     8955.64     7442.69   2999.57 o   0.57606
  -7 -13  -2    26502.08    17603.74   4686.83 o   0.58416
   8  13   2     3800.61     4229.47   2150.18 o   0.59618
  -6 -12   3    10764.14    13216.87   2437.15 o   0.59815
  -5 -12   3    27435.41    28477.19   2812.10 o   0.59349
  -4 -12   3    19391.29    19515.97   2812.10 o   0.59284
  -3 -12   3    13554.64    14960.37   2437.15 o   0.59621
  -9 -11   3     5148.69     4874.31   7498.93 o   0.60033
  -8 -11   3       60.58     3364.40   2600.71 o   0.58205
  -7 -11   3      631.80       18.75   2098.21 o   0.56741
  -6 -11   3     7481.39     2569.44   2051.53 o   0.55670
  -5 -11   3     7101.88     8455.05   1499.79 o   0.55015
  -4 -11   3    25973.86    28514.69   2249.68 o   0.54790
  -3 -11   3     1477.37     1855.99   1499.79 o   0.55001
  -2 -11   3      417.43     3187.05   1499.79 o   0.55644
  -1 -11   3     1065.86     1930.97   1687.26 o   0.56702
   0 -11   3    40291.55    44318.69   3374.52 o   0.58154
   1 -11   3      564.84       18.75   1687.26 o   0.59971
 -10 -10   3      136.36     1114.67   3014.53 o   0.59197
  -9 -10   3     7184.48    10146.07   2947.46 o   0.56775
  -8 -10   3     2668.85     3378.64   2323.43 o   0.54684
  -7 -10   3    10441.29     9373.67   2916.40 o   0.52964
  -6 -10   3      855.40      112.48   1621.55 o   0.51651
  -5 -10   3    51420.04    53671.89   2738.54 o   0.50778
  -4 -10   3    23530.54    29479.47   1662.97 o   0.50366
  -3 -10   3    19693.57    19192.60   1387.19 o   0.50429
  -2 -10   3    16488.63    14997.86   1687.26 o   0.50962
  -1 -10   3     1515.13     1874.73   1312.31 o   0.51954
   0 -10   3      119.43      937.37   1124.84 o   0.53376
   1 -10   3      717.42       74.99   1312.31 o   0.55197
   2 -10   3     9311.58     7498.93   1687.26 o   0.57379
   3 -10   3    10560.35     9654.88   2437.15 o   0.59881
 -11  -9   3      397.56     2171.24   3710.75 o   0.59446
 -10  -9   3      219.09     1218.66   2746.16 o   0.56463
  -9  -9   3      352.85     2281.51   2011.40 o   0.53761
  -8  -9   3     1133.35     2844.27   2288.30 o   0.51384
  -7  -9   3     1447.15     2818.78   2011.40 o   0.49378
  -6  -9   3     2637.96     3688.85   1837.92 o   0.47791
  -5  -9   3        1.16      180.19    854.04 o   0.46664
  -4  -9   3      271.03      431.19    651.09 o   0.46033
  -3  -9   3       11.57       41.24    670.72 o   0.45917
  -2  -9   3       23.16      646.78    530.25 o   0.46320
  -1  -9   3    34265.30    33014.05   2062.21 o   0.47229
   0  -9   3       99.42      112.48   1312.31 o   0.48616
   1  -9   3        3.07        0.00   1124.84 o   0.50441
   2  -9   3     4256.42     3730.72   1312.31 o   0.52659
   3  -9   3      859.27       18.75   1687.26 o   0.55222
   4  -9   3     2067.89     1799.74   1687.26 o   0.58085
 -11  -8   3    16715.13    16012.02   3206.54 o   0.57289
 -10  -8   3     4912.33     4247.86   2646.68 o   0.54031
  -9  -8   3     4552.65     7644.58   2428.34 o   0.51035
  -8  -8   3     7766.64     5005.97   1837.92 o   0.48350
  -7  -8   3     6835.73     2624.63   1325.64 o   0.46029
  -6  -8   3    13837.18    10702.95   1525.53 o   0.44130
  -5  -8   3    36208.94    36768.75   1520.16 o   0.42710
  -4  -8   3    21456.27    22421.03   1120.95 o   0.41817
  -3  -8   3     5573.98     5361.74    623.95 o   0.41486
  -2  -8   3     5837.79     5234.25    670.72 o   0.41729
  -1  -8   3     7112.35     6580.31    503.04 o   0.42538
   0  -8   3    63088.48    68442.75   1509.13 o   0.43880
   1  -8   3    10786.95    10808.06    585.57 o   0.45709
   2  -8   3    89530.84    93924.53   2835.92 o   0.47969
   3  -8   3     3356.18     4354.29   1120.95 o   0.50602
   4  -8   3     2611.95     1963.38   1662.97 o   0.53554
   5  -8   3      241.66       18.75   2062.21 o   0.56774
   6  -8   3     5054.97     1762.25   2624.63 o   0.60220
 -12  -7   3    27134.26    25337.41   3537.46 o   0.59203
 -11  -7   3     2864.65     6006.51   2635.45 o   0.55476
 -10  -7   3     8275.34     6395.88   2288.30 o   0.51942
  -9  -7   3    15308.28    17781.15   2667.46 o   0.48645
  -8  -7   3    75763.04    77935.57   3704.69 o   0.45634
  -7  -7   3     9337.91     9883.59   1349.81 o   0.42971
  -6  -7   3    54731.71    52000.26   2026.03 o   0.40723
  -5  -7   3    14161.59    12336.61   1035.88 o   0.38963
  -4  -7   3   120051.86   125794.05   2184.29 o   0.37759
  -3  -7   3   119362.18   114072.84   2774.50 o   0.37165
  -2  -7   3   144349.70   140369.19   2818.98 o   0.37209
  -1  -7   3    28418.25    26609.76   1075.09 o   0.37891
   0  -7   3    12982.68    11642.09    530.25 o   0.39176
   1  -7   3    27198.28    27634.07    762.77 o   0.41009
   2  -7   3    20647.68    19344.93   1107.15 o   0.43318
   3  -7   3    34217.36    32986.99   1491.18 o   0.46034
   4  -7   3    12095.58     8368.27   1155.45 o   0.49088
   5  -7   3    33553.33    32392.96   2562.13 o   0.52421
   6  -7   3     1802.01      400.01   1615.90 o   0.55984
   7  -7   3     1056.86        0.00   2317.02 o   0.59736
 -12  -6   3       55.84       56.24   3107.63 o   0.58008
 -11  -6   3    13785.26    15836.45   2918.25 o   0.54042
 -10  -6   3      314.67      131.23   1871.85 o   0.50240
  -9  -6   3    60972.29    60006.40   3693.34 o   0.46642
  -8  -6   3     3100.31     3273.71   1520.16 o   0.43298
  -7  -6   3     1659.30      389.12   1171.14 o   0.40271
  -6  -6   3    40131.41    41147.92   1837.92 o   0.37639
  -5  -6   3   251861.41   263544.69   5282.69 o   0.35490
  -4  -6   3    95240.67   101812.22   1785.93 o   0.33915
  -3  -6   3    19665.45    15504.04   1060.51 o   0.32996
  -2  -6   3     3198.41     1961.26    623.95 o   0.32790
  -1  -6   3    39405.93    40063.04   1212.93 o   0.33308
   0  -6   3    24619.12    24700.14    819.41 o   0.34519
   1  -6   3   179439.23   193510.33   3423.90 o   0.36353
   2  -6   3     3140.56     3409.27    585.57 o   0.38722
   3  -6   3     1804.94     1987.22    651.09 o   0.41534
   4  -6   3   176058.72   183297.47   4678.72 o   0.44706
   5  -6   3    23728.31    24199.20   2317.02 o   0.48168
   6  -6   3      753.87     2512.77   1589.77 o   0.51859
   7  -6   3     3752.68     4784.43   1860.39 o   0.55737
   8  -6   3     3216.65     4724.83   2026.03 o   0.59763
 -12  -5   3      148.65      448.91   2753.18 o   0.57204
 -11  -5   3    35269.89    37960.28   3917.60 o   0.53019
 -10  -5   3     3715.70     7498.33   1826.77 o   0.48965
  -9  -5   3   101790.34   104137.78   4126.26 o   0.45078
  -8  -5   3    60519.32    69574.09   3513.41 o   0.41404
  -7  -5   3    31922.59    29915.27   1975.23 o   0.38006
  -6  -5   3    13461.15    14392.46   1171.14 o   0.34964
  -5  -5   3      499.95     1505.63    720.10 o   0.32379
  -4  -5   3      735.18       93.74    662.82 o   0.30366
  -3  -5   3    23092.37    24296.54    927.95 o   0.29047
  -2  -5   3    77119.85    83830.20   1525.53 o   0.28516
  -1  -5   3     8242.50     7459.19    449.94 o   0.28819
   0  -5   3    55466.43    53816.91   1387.25 o   0.29929
   1  -5   3   134685.47   135653.72   2026.03 o   0.31761
   2  -5   3       24.94      410.94    449.94 o   0.34201
   3  -5   3    49699.54    45944.41   1382.26 o   0.37128
   4  -5   3     2409.33     2158.47    794.89 o   0.40437
   5  -5   3    29127.44    28006.34   1387.25 o   0.44041
   6  -5   3      399.59     1100.56   1075.09 o   0.47875
   7  -5   3    64080.24    68768.89   3951.50 o   0.51887
  -8   5  -3     9376.66     4799.32   3374.52 o   0.56038
 -12  -4   3     1069.88     1420.79   3549.85 o   0.56807
 -11  -4   3    16434.50    14047.47   2626.36 o   0.52429
 -10  -4   3   148025.19   170545.39   5677.15 o   0.48151
  -9  -4   3    16482.11    16753.15   2055.78 o   0.44000
  -8  -4   3    13458.20     9782.69   2214.30 o   0.40017
  -7  -4   3     2679.26     1516.77    854.04 o   0.36257
  -6  -4   3      885.90     2039.13    935.92 o   0.32797
  -5  -4   3     2353.96     2530.89    720.10 o   0.29742
  -4  -4   3    10686.13     8428.80    854.04 o   0.27229
  -3  -4   3   139459.89   135629.13   3331.91 o   0.25419
  -2  -4   3    56763.60    74080.34   2715.13 o   0.24467
  -1  -4   3   150387.47   170105.55    964.54 o   0.24475
   0  -4   3    76442.84    74297.39   2425.86 o   0.25442
   1  -4   3    27550.89    31889.21    530.25 o   0.27266
   2  -4   3     8321.73     9317.42    530.25 o   0.29790
   3  -4   3     1941.95     1659.14    397.69 o   0.32852
   4  -4   3     9013.50     8556.28    670.72 o   0.36318
   5  -4   3     1022.41      889.85    516.95 o   0.40082
   6  -4   3    17691.08    19005.40   1662.97 o   0.44068
   7  -4   3     1845.06     1994.72   1173.77 o   0.48221
  -8   4  -3      886.42        0.00   2812.10 o   0.52502
  -9   4  -3     4671.28     7086.49   3936.94 o   0.56881
 -12  -3   3      195.27     1602.90   3446.65 o   0.56826
 -11  -3   3     2011.06      780.54   2162.28 o   0.52289
 -10  -3   3    19494.39    20485.21   2214.30 o   0.47821
  -9  -3   3    19038.73    20066.51   2449.74 o   0.43444
  -8  -3   3      264.37      543.67   1193.07 o   0.39189
  -7  -3   3   164003.09   166781.95   3837.49 o   0.35101
  -6  -3   3    27459.50    23764.07   1387.19 o   0.31245
  -5  -3   3     1900.07     2438.69    720.10 o   0.27718
  -4  -3   3    29687.54    31427.84   1171.14 o   0.24661
  -3  -3   3   945035.38   974403.25  11789.97 o   0.22269
  -2  -3   3   230726.13   241099.70   3306.14 o   0.20773
  -1  -3   3   325811.66   336618.66   3569.37 o   0.20371
   0  -3   3    18675.15    21269.30   1440.21 o   0.21126
   1  -3   3   297440.34   285353.13   1723.33 o   0.22924
   2  -3   3    12075.76    11023.43   1060.51 o   0.25545
   3  -3   3    12380.52    10873.45    662.82 o   0.28766
   4  -3   3   133678.59   138333.58   2715.13 o   0.32408
   5  -3   3    95797.30    97017.31   2375.12 o   0.36344
   6  -3   3    52354.71    47965.04   2253.58 o   0.40489
   7  -3   3     1860.90     1012.36   1247.90 o   0.44786
   8  -3   3    21168.99    25466.31   3643.69 o   0.49193
   9  -3   3    11638.96    11669.10   4002.60 o   0.53685
 -10   3  -3     6145.85      712.40   3936.94 o   0.58241
 -12  -2   3       38.98     2389.82   3600.52 o   0.57261
 -11  -2   3    22168.21    21401.73   2893.63 o   0.52600
 -10  -2   3    13107.14    10269.80   1387.19 o   0.47985
  -9  -2   3     7670.37     8200.86   2108.62 o   0.43430
  -8  -2   3    59450.75    60500.01   4235.83 o   0.38957
  -7  -2   3      544.41       71.99   1653.07 o   0.34598
  -6  -2   3    55008.80    64008.29   3173.25 o   0.30402
  -5  -2   3       11.60      590.39    720.10 o   0.26445
  -4  -2   3    32602.56    31638.88    854.04 o   0.22854
  -3  -2   3   389065.28   373896.75   4242.04 o   0.19827
  -2  -2   3    18748.73    19055.06    585.57 o   0.17658
  -1  -2   3   108384.08    88069.19    935.92 o   0.16683
   0  -2   3    54143.09    79462.50   2611.73 o   0.17109
   1  -2   3    64197.86    72671.11   2241.91 o   0.18841
   2  -2   3   588823.25   560605.25   5738.00 o   0.21566
   3  -2   3   265289.22   255318.63   3511.06 o   0.24962
   4  -2   3    68732.72    69121.83   1254.13 o   0.28791
   5  -2   3    31357.96    28046.01   1193.07 o   0.32904
   6  -2   3    15980.13    13179.37   1171.14 o   0.37205
   7  -2   3    43351.38    43900.77   2462.36 o   0.41637
   8  -2   3      742.72      543.34   1841.73 o   0.46162
   9  -2   3     3594.23     4141.62   2562.13 o   0.50755
  10  -2   3     7884.82     8582.68   3549.85 o   0.55400
 -11   2  -3     8532.43     5399.23   4874.31 o   0.60083
 -12  -1   3     2374.81     3254.28   3571.86 o   0.58102
 -11  -1   3      939.53     2923.35   3173.25 o   0.53356
 -10  -1   3     2999.54     4179.68   1538.65 o   0.48638
  -9  -1   3     1226.20      206.22   1133.55 o   0.43959
  -8  -1   3    10639.28    11257.77   1458.20 o   0.39332
  -7  -1   3    82720.41    76855.31   2477.12 o   0.34776
  -6  -1   3    91928.09    96146.93   2847.81 o   0.30326
  -5  -1   3   296062.56   317100.94   4294.57 o   0.26036
  -4  -1   3   185536.47   184979.89   2651.27 o   0.21997
  -3  -1   3    32418.48    30706.63    987.62 o   0.18378
  -2  -1   3   477064.59   479392.38   8947.31 o   0.15475
  -1  -1   3   649698.31   667370.06  10617.89 o   0.13751
   0  -1   3     7348.82    11571.60    449.94 o   0.13659
   1  -1   3   101060.73    81700.87    530.25 o   0.15228
   2  -1   3   201672.02   230028.08   6826.06 o   0.18030
   3  -1   3     5618.63    13454.94   1975.23 o   0.21590
   4  -1   3      279.49       28.27    651.09 o   0.25594
   5  -1   3   188265.48   189272.13   3970.29 o   0.29864
   6  -1   3    94238.97    94662.59   3325.95 o   0.34300
   7  -1   3    13511.20     9196.29   1871.85 o   0.38846
   8  -1   3    30373.48    25912.62   2521.86 o   0.43467
   9  -1   3    95140.80   107156.16   6428.31 o   0.48141
  10  -1   3     1015.01      317.43   2774.38 o   0.52855
  11  -1   3     5218.58      829.27   3245.78 o   0.57599
 -12   0   3     6304.67     9854.44   3868.67 o   0.59332
 -11   0   3     9315.47    11803.14   4634.05 o   0.54538
 -10   0   3       79.67     1387.30   2651.27 o   0.49762
  -9   0   3     4123.79     3444.88   1107.15 o   0.45012
  -8   0   3    51575.11    50777.14   2121.02 o   0.40295
  -7   0   3      269.98      319.62   1171.14 o   0.35625
  -6   0   3     2756.61     4372.10    854.04 o   0.31025
  -5   0   3    63880.78    82662.28   3643.69 o   0.26528
  -4   0   3    48492.19    41965.90    927.95 o   0.22200
  -3   0   3     4915.04     6963.49    585.57 o   0.18160
  -2   0   3    25652.67    17519.38    530.25 o   0.14649
  -1   0   3   690557.44   783816.56  12892.11 o   0.12136
   0   0   3   433199.06   527082.44   6270.65 o   0.11305
   1   0   3    63449.91    42478.14    854.04 o   0.12498
   2   0   3  1663226.13  1679511.50  19942.57 o   0.15247
   3   0   3   258729.34   268489.38   4454.77 o   0.18884
   4   0   3   532933.38   534333.06   5710.73 o   0.22991
   5   0   3    88059.09    74788.03   2195.88 o   0.27357
   6   0   3     8736.84     8694.43    935.92 o   0.31877
   7   0   3    43966.45    37981.90   2562.95 o   0.36492
   8   0   3    18312.06    17647.57   3643.69 o   0.41172
   9   0   3    39654.48    39198.95   4634.05 o   0.45896
  10   0   3    10831.99     9107.55   2962.85 o   0.50652
  11   0   3     2729.64     5816.12   3113.13 o   0.55431
 -11   1   3     5205.95     1872.62   3096.25 o   0.56118
 -10   1   3    24400.97    26233.46   4098.98 o   0.51325
  -9   1   3    29286.92    35245.87   3837.49 o   0.46552
  -8   1   3    30753.02    29920.74   1988.45 o   0.41807
  -7   1   3    46161.64    45678.33   1212.93 o   0.37099
  -6   1   3    61451.98    73402.20   2927.84 o   0.32447
  -5   1   3    29567.79    28552.18   2121.02 o   0.27876
  -4   1   3   392284.75   432122.16  10064.38 o   0.23436
  -3   1   3   390529.78   381611.25   3711.78 o   0.19216
  -2   1   3    79140.77    69539.49    987.62 o   0.15399
  -1   1   3   147314.45   147166.53   2386.15 o   0.12364
   0   1   3     7394.74    11923.30    132.56 o   0.10793
   1   1   3     5766.17     1593.52    265.13 o   0.11311
   2   1   3  3554265.25  3495132.75  36171.67 o   0.13685
   3   1   3  3766034.50  3789555.00  53090.31 o   0.17160
   4   1   3    28991.15    26471.23    623.95 o   0.21202
   5   1   3    11712.92     8943.68    538.70 o   0.25543
   6   1   3    99276.95    89634.20   3009.24 o   0.30053
   7   1   3    27317.37    23263.37   1538.65 o   0.34668
   8   1   3     1928.35     1833.20    372.05 o   0.39349
   9   1   3     1172.61     3959.85   2449.74 o   0.44076
  10   1   3    10617.74     8245.12   2792.77 o   0.48836
  11   1   3    21737.40    17239.99   4750.24 o   0.53619
  12   1   3      122.43     6683.76   4041.56 o   0.58421
 -11   2   3    10309.08     4255.61   4588.81 o   0.58066
 -10   2   3    24436.77    24821.46   3844.35 o   0.53288
  -9   2   3     5423.11     8907.89   3643.69 o   0.48534
  -8   2   3    63055.41    57424.33   2792.77 o   0.43810
  -7   2   3    93367.38    86277.03   2294.41 o   0.39128
  -6   2   3    20559.62    21124.49    899.87 o   0.34503
  -5   2   3    65191.54    63313.20   1520.16 o   0.29964
  -4   2   3     4187.74     4322.86    585.57 o   0.25555
  -3   2   3       36.87       99.74    449.94 o   0.21357
  -2   2   3  1037253.63  1049854.00  14382.70 o   0.17524
  -1   2   3    88856.45    88374.91   1723.33 o   0.14349
   0   2   3   241797.66   228937.16   3643.69 o   0.12352
   1   2   3   565895.88   530301.19   7552.63 o   0.12128
   2   2   3    43591.75    51066.98   1349.81 o   0.13766
   3   2   3    16977.95    19187.38    762.77 o   0.16726
   4   2   3   781982.56   770167.06  12983.12 o   0.20442
   5   2   3     1626.29      778.57    964.54 o   0.24573
   6   2   3    19627.68    17914.66    651.09 o   0.28943
   7   2   3      513.16     1461.47    704.74 o   0.33458
   8   2   3    28854.50    25064.54   1860.39 o   0.38065
   9   2   3      169.19     1154.71   1202.29 o   0.42737
  10   2   3   131684.84   175645.80   8132.48 o   0.47452
  11   2   3    23704.66    23603.96   3837.49 o   0.52200
  12   2   3    10646.36    11351.51   5302.55 o   0.56973
 -10   3   3       10.08     1975.68   2774.38 o   0.55610
   9  -3  -3      127.63     6149.12   5061.78 o   0.50906
  -8   3   3     3107.98     4276.09   2026.03 o   0.46242
  -7   3   3    15465.06    16494.77   1559.87 o   0.41629
  -6   3   3    15950.40    14610.92    899.87 o   0.37089
  -5   3   3      839.59      474.75    482.27 o   0.32649
  -4   3   3      451.85       37.49    585.57 o   0.28360
  -3   3   3  1110330.50  1095894.88  12296.93 o   0.24299
  -2   3   3     8875.97    12330.49    899.87 o   0.20602
  -1   3   3     3039.46     3271.41    397.69 o   0.17502
   0   3   3   491692.78   476269.81   7603.35 o   0.15364
   1   3   3    36285.29    39614.14   1120.95 o   0.14617
   2   3   3    96772.60    77960.77   1458.20 o   0.15464
   3   3   3   287004.72   288900.38   6958.64 o   0.17676
   4   3   3   156306.20   152097.09   1988.45 o   0.20824
   5   3   3    50343.16    47507.89    987.62 o   0.24550
   6   3   3   359425.28   346572.06   6958.64 o   0.28629
   7   3   3    37110.87    30805.84   1708.08 o   0.32930
   8   3   3     2078.02     1154.84   1173.77 o   0.37377
  -9  -3  -3      379.10      599.91   1499.79 o   0.41923
  10   3   3    19942.32    24034.74   2478.81 o   0.46539
  11   3   3      497.49      168.73   2916.40 o   0.51207
  12   3   3      549.76      506.18   4772.29 o   0.55912
 -10   4   3     4431.45     6074.13   4311.89 o   0.58247
  -9   4   3     1097.34     4586.32   3629.26 o   0.53617
  -8   4   3     1946.26     2221.56   2253.58 o   0.49037
  -7   4   3    19149.50    19829.09   1837.92 o   0.44525
  -6   4   3    71044.91    71995.31   2288.30 o   0.40101
  -5   4   3     1228.01     3821.25    585.57 o   0.35799
  -4   4   3     4532.23     7064.74    899.87 o   0.31669
  -3   4   3    30502.27    27483.42   1387.19 o   0.27787
  -2   4   3    76640.20    90259.02   2253.58 o   0.24274
  -1   4   3   334916.69   325521.94   5490.62 o   0.21311
   0   4   3    10998.31    14724.37    482.27 o   0.19157
   1   4   3   260990.31   224620.45   2927.84 o   0.18101
   2   4   3    13950.11     6074.13    662.82 o   0.18335
   3   4   3   302659.31   252741.44   2449.74 o   0.19814
   4   4   3    64749.04    66431.16   1193.07 o   0.22290
   5   4   3    58615.84    56365.72   1520.16 o   0.25475
   6   4   3    32178.79    30198.10   1785.93 o   0.29136
   7   4   3   108538.35   111277.26   2184.29 o   0.33118
   8   4   3    12462.85     9294.93   1173.77 o   0.37316
   9   4   3     5457.74     8928.75   1370.52 o   0.41666
  10   4   3    23175.59    26786.19   2347.54 o   0.46125
  11   4   3       25.61     1858.81   2962.85 o   0.50663
  12   4   3       32.36     1444.30   3813.83 o   0.55262
  13   4   3     4903.03     2686.30   4083.88 o   0.59908
  -9   5   3     6073.07     3412.01   3561.99 o   0.56617
  -8   5   3     4481.98     6636.55   4124.41 o   0.52139
  -7   5   3    16709.62    21690.66   4499.36 o   0.47742
  -6   5   3       31.43      803.31    987.62 o   0.43451
  -5   5   3    60291.39    61460.01   2112.97 o   0.39301
  -4   5   3     4836.22     4061.31    585.57 o   0.35341
  -3   5   3    16694.39    17093.24    623.95 o   0.31643
  -2   5   3    61623.61    54742.20    927.95 o   0.28309
  -1   5   3     9142.88     6036.64    449.94 o   0.25484
   0   5   3      806.68     1169.08    449.94 o   0.23352
   1   5   3  1732127.50  1600274.88  22039.64 o   0.22114
   2   5   3   269905.81   273157.09   4634.05 o   0.21924
   3   5   3     2137.99     2165.32    662.82 o   0.22806
   4   5   3   230289.45   238808.16   5828.28 o   0.24646
   5   5   3   213909.30   213855.44   5257.95 o   0.27251
   6   5   3    15862.46    15466.55   1590.76 o   0.30425
   7   5   3       68.61       84.80   1035.88 o   0.34009
   8   5   3     2172.78     1422.01   1323.34 o   0.37886
   9   5   3        1.45      393.69   1470.57 o   0.41976
  10   5   3    49096.67    45875.16   3086.90 o   0.46222
  11   5   3     3782.06     5805.61   1929.08 o   0.50585
  12   5   3     5552.49     8593.59   4704.61 o   0.55037
  13   5   3      220.52     3261.38   4052.06 o   0.59558
  -9   6   3      333.77     1481.04   5436.73 o   0.59863
  -8   6   3     5661.82    10367.27   4686.83 o   0.55495
  -7   6   3    27606.13    19665.95   4499.36 o   0.51221
  -6   6   3     3611.63     2096.32   1440.21 o   0.47067
  -5   6   3      457.99      468.68    662.82 o   0.43069
  -4   6   3    42265.55    37947.65   1387.19 o   0.39274
  -3   6   3     2820.07     2830.85    397.69 o   0.35747
  -2   6   3    73715.66    72405.96   1653.07 o   0.32574
  -1   6   3    49283.29    48977.02    853.35 o   0.29868
   0   6   3    31517.94    27291.15    482.27 o   0.27768
  -1  -6  -3    69484.88    61978.68   2062.21 o   0.26417
   2   6   3      357.06      318.70    397.69 o   0.25933
   3   6   3    51985.71    57560.27   1975.23 o   0.26364
   4   6   3    27290.25    18346.95   1305.87 o   0.27667
   5   6   3    85095.71    78262.32   2342.27 o   0.29727
   6   6   3   206189.53   213200.69   3868.67 o   0.32401
   7   6   3   273616.16   290505.16   5765.38 o   0.35550
   8   6   3    34693.54    34738.80   1988.45 o   0.39060
   9   6   3      736.05     1195.76   1638.81 o   0.42841
  10   6   3       11.40      168.73   1731.37 o   0.46829
  11   6   3     4504.77     4351.58   2121.69 o   0.50974
  12   6   3      915.04     1124.84   3245.78 o   0.55242
  13   6   3     3333.33     4215.90   3816.99 o   0.59605
  -8   7   3     3367.62     3505.75   4311.89 o   0.59062
  -7   7   3     8554.18    10217.29   2812.10 o   0.54911
  -6   7   3       63.69       74.99   2624.63 o   0.50893
  -5   7   3    78575.23    79076.23   3711.78 o   0.47040
  -4   7   3     4876.54     4639.96    662.82 o   0.43398
  -3   7   3     8474.17     7639.54    662.82 o   0.40022
  -2   7   3     7773.62     6868.84    585.57 o   0.36987
  -1   7   3   141349.98   132133.14   2657.45 o   0.34383
   0   7   3    39077.86    41302.53   1035.88 o   0.32314
  -1  -7  -3    89689.49   102416.66   1687.26 o   0.30888
   2   7   3    42043.52    43329.74   1662.97 o   0.30197
   3   7   3    42534.34    42824.12   1440.21 o   0.30289
   4   7   3    58826.85    52448.27   1440.21 o   0.31159
   5   7   3   151322.09   159085.39   3648.29 o   0.32745
   6   7   3   136928.50   141500.58   2385.96 o   0.34949
   7   7   3    17333.88    17285.54   1212.93 o   0.37662
   8   7   3    58544.11    57524.85   2847.81 o   0.40784
   9   7   3      193.81       37.49   1841.73 o   0.44228
  10   7   3     4348.88     4130.32   2011.40 o   0.47925
  11   7   3    17601.75    18354.33   2867.13 o   0.51820
  12   7   3       56.43     7447.10   3375.90 o   0.55872
  -7   8   3     9067.80     9411.16   3936.94 o   0.58774
  -6   8   3     5689.74     5736.68   2812.10 o   0.54884
  -5   8   3     6507.35     6341.00   1075.09 o   0.51167
  -4   8   3       77.45      906.63    720.10 o   0.47662
  -3   8   3     1939.89     2887.09    530.25 o   0.44420
  -2   8   3     5885.35     7058.37    397.69 o   0.41503
   1  -8  -3    13368.36    15804.00   1124.84 o   0.38984
   0  -8  -3    33579.32    32901.56   1499.79 o   0.36943
  -1  -8  -3    75830.74    73883.23   2437.15 o   0.35465
   2   8   3    11990.48    13266.25    585.57 o   0.34620
   3   8   3    59265.33    55326.02   1662.97 o   0.34456
   4   8   3     4761.43     5379.25    720.10 o   0.34982
   5   8   3     3766.62     2748.36    854.04 o   0.36168
   6   8   3     7327.49     6580.31   1193.07 o   0.37953
   7   8   3      258.86      473.76   1254.13 o   0.40256
   8   8   3    16146.64    16500.95   1574.26 o   0.42994
   9   8   3      141.71      401.88   1662.97 o   0.46090
  10   8   3     1578.24     1730.26   2108.62 o   0.49478
  11   8   3     2873.66     3893.03   2150.18 o   0.53100
  12   8   3    28383.26    24351.84   3150.66 o   0.56912
   5  -9  -3        9.90        0.00   2062.21 o   0.55414
  -4   9   3    14032.46    14341.71   1193.07 o   0.52032
  -3   9   3     7516.66     7773.81    762.77 o   0.48907
   2  -9  -3    37347.52    36369.82   2062.21 o   0.46091
   1  -9  -3     1063.24      562.42    749.89 o   0.43642
   0  -9  -3    10731.33     8998.72   1124.84 o   0.41627
  -1  -9  -3       86.61        0.00    937.37 o   0.40110
  -2  -9  -3   174105.73   163401.70   3936.94 o   0.39150
   3   9   3     4198.86     3618.98    449.94 o   0.38787
   4   9   3    21004.59    23345.07    987.62 o   0.39039
   5   9   3    32269.37    26192.43   1305.87 o   0.39893
   6   9   3    42696.98    46525.16   1841.73 o   0.41313
   7   9   3   103253.55   108048.05   3496.08 o   0.43243
   8   9   3      690.54     3065.91   1247.90 o   0.45618
   9   9   3     1323.70     1409.66   1918.75 o   0.48373
  10   9   3     1474.52     3758.64   2435.80 o   0.51446
  11   9   3     9630.62    11075.32   2774.50 o   0.54785
  12   9   3     3933.30     6121.92   3012.91 o   0.58342
   5 -10  -3     4854.12     3693.22   1687.26 o   0.59756
   4 -10  -3     3227.84     7461.44   1874.73 o   0.56485
   3 -10  -3       10.40      149.98   1499.79 o   0.53462
   2 -10  -3        3.97       37.49    937.37 o   0.50731
   1 -10  -3     7992.31     6636.55   1312.31 o   0.48342
   0 -10  -3    48647.04    49924.14   2249.68 o   0.46349
  -1 -10  -3    72045.63    72345.95   2812.10 o   0.44803
  -2 -10  -3     4193.63     2474.65    937.37 o   0.43752
  -3 -10  -3      253.97      149.98   1312.31 o   0.43232
   4  10   3      848.33     2123.48    585.57 o   0.43263
   5  10   3   374215.66   387010.44   7157.87 o   0.43843
   6  10   3     1577.01     2510.51   1075.09 o   0.44951
   7  10   3      700.72     1185.72   1589.77 o   0.46550
   8  10   3     6931.62     4576.94   1806.94 o   0.48590
   9  10   3    60106.31    59607.86   3431.72 o   0.51019
  10  10   3      122.22     1972.48   2375.12 o   0.53785
  11  10   3       66.59      929.01   2323.43 o   0.56838
  12  10   3    10065.11    12980.17   4086.83 o   0.60134
   3 -11  -3      349.35       18.75   1312.31 o   0.58067
   2 -11  -3     5778.93     4799.32   1499.79 o   0.55411
   1 -11  -3     8870.12     9448.65   1499.79 o   0.53073
   0 -11  -3     1265.27     1331.06   1312.31 o   0.51098
  -1 -11  -3      962.56        0.00    937.37 o   0.49530
  -2 -11  -3     3991.06     5474.22   1499.79 o   0.48407
  -3 -11  -3       34.16        0.00    937.37 o   0.47761
   4  11   3    19502.18    17967.44   1341.45 o   0.47611
  -5 -11  -3    33418.43    38731.98   3561.99 o   0.47962
   6  11   3     4529.43     2822.02   1446.81 o   0.48804
   7  11   3     7877.55     8253.74   2160.31 o   0.50112
   8  11   3    72600.68    81431.86   3895.48 o   0.51849
   9  11   3     5237.01     8098.85   2121.02 o   0.53976
  10  11   3      173.95     2133.45   2850.58 o   0.56447
  11  11   3     6095.08     3571.37   3181.53 o   0.59221
   2 -12  -3      475.02     2399.66   2624.63 o   0.60120
   1 -12  -3     4935.65     1106.09   1499.79 o   0.57827
   0 -12  -3     3472.29     2887.09   1499.79 o   0.55868
  -1 -12  -3     4924.89     4405.62   1687.26 o   0.54282
  -2 -12  -3      279.69      318.70   1499.79 o   0.53100
  -3 -12  -3     1216.51     2587.13   1499.79 o   0.52350
  -4 -12  -3    21106.54    21821.89   1874.73 o   0.52051
  -5 -12  -3     2945.07     2437.15   2624.63 o   0.52211
   6  12   3    19986.87    19013.95   2108.62 o   0.52825
   7  12   3    13644.06    12645.07   2386.15 o   0.53879
   8  12   3     6620.24     3359.16   1975.75 o   0.55346
   9  12   3      207.19      932.05   2323.43 o   0.57195
  10  12   3     1645.48     6375.55   3229.59 o   0.59391
  -1 -13  -3     2568.10     1837.24   1874.73 o   0.59053
  -2 -13  -3     2981.86     3280.78   1687.26 o   0.57822
  -3 -13  -3    21515.01    21259.47   2062.21 o   0.56986
  -4 -13  -3     6222.62     7386.45   1874.73 o   0.56562
  -5 -13  -3       93.10        0.00   1312.31 o   0.56560
  -6 -13  -3      997.15     3374.52   3187.05 o   0.56979
  -7 -13  -3       46.36       18.75   2999.57 o   0.57810
   8  13   3    10293.88    12872.56   2342.27 o   0.59037
  -8 -11   4      818.26     5183.68   2867.13 o   0.60031
  -7 -11   4     3750.56     2541.34   2160.31 o   0.58626
  -6 -11   4     7959.52     8042.60   2062.21 o   0.57603
  -5 -11   4     3989.39     2399.66   1874.73 o   0.56983
  -4 -11   4     1013.85        0.00   2249.68 o   0.56779
  -3 -11   4        8.20     1799.74   1874.73 o   0.56996
  -2 -11   4     1829.21     5268.00   2062.21 o   0.57629
  -1 -11   4      418.49       56.24   2437.15 o   0.58665
   0 -11   4     2205.64     3037.07   2062.21 o   0.60082
  -9 -10   4    19317.11    18822.23   4144.45 o   0.58534
  -8 -10   4      177.03     1811.23   2626.36 o   0.56521
  -7 -10   4      910.40     2029.49   2907.37 o   0.54872
  -6 -10   4        1.95     2264.10   1871.85 o   0.53620
  -5 -10   4        2.83     1029.29   1120.95 o   0.52793
  -4 -10   4    20170.10    17486.20   1589.77 o   0.52412
  -3 -10   4    38561.10    37817.69   1871.85 o   0.52486
  -2 -10   4     1081.93      749.89   1874.73 o   0.53013
  -1 -10   4     1968.44     3655.73   1499.79 o   0.53980
   0 -10   4      703.26       18.75   1687.26 o   0.55365
   1 -10   4     2493.64     3037.07   1874.73 o   0.57135
   2 -10   4        5.10       37.49   2249.68 o   0.59258
 -10  -9   4       25.37       65.98   3421.94 o   0.58118
  -9  -9   4     1757.67     1864.28   2695.80 o   0.55510
  -8  -9   4      708.05      957.45   2829.37 o   0.53225
  -7  -9   4    16493.79    14215.58   2907.37 o   0.51306
  -6  -9   4       50.14     1377.36   2835.92 o   0.49795
  -5  -9   4    67747.53    72859.34   3119.74 o   0.48730
  -4  -9   4    20651.13    21484.25   1323.34 o   0.48141
  -3  -9   4     1120.51      865.00    987.49 o   0.48046
  -2  -9   4    49160.76    47854.64   1759.64 o   0.48447
  -1  -9   4        0.30       65.62    795.38 o   0.49332
   0  -9   4    12084.73    12373.24   1499.79 o   0.50676
   1  -9   4    30332.03    27596.07   2062.21 o   0.52444
   2  -9   4    12452.38    12185.76   1687.26 o   0.54594
   3  -9   4     6056.57     5342.99   2062.21 o   0.57083
   4  -9   4     6488.04     6017.89   2812.10 o   0.59869
 -11  -8   4      419.71     2585.40   3168.63 o   0.58809
 -10  -8   4      138.20      702.47   2562.13 o   0.55654
  -9  -8   4    34095.46    36745.88   3285.88 o   0.52764
  -8  -8   4    24939.50    27525.02   2562.95 o   0.50186
  -7  -8   4    18613.90    16741.87   2288.30 o   0.47969
  -6  -8   4    21688.01    18713.36   1841.73 o   0.46167
  -5  -8   4      356.35      728.63   1075.09 o   0.44828
  -4  -8   4     6469.87     6920.71   1189.20 o   0.43995
  -3  -8   4    23967.37    23067.87    935.92 o   0.43697
  -2  -8   4    87206.33    87994.21   2042.62 o   0.43946
  -1  -8   4    75571.87    72943.71   1974.98 o   0.44731
   0  -8   4    21945.88    21250.52    987.49 o   0.46025
   1  -8   4    89342.95    94306.57   2515.22 o   0.47787
   2  -8   4    26877.58    26416.10   1485.96 o   0.49968
   3  -8   4     2249.76     2642.65   1035.88 o   0.52516
   4  -8   4    11481.08     8567.53   2437.15 o   0.55379
   5  -8   4     1341.72       37.49   2062.21 o   0.58512
 -11  -7   4     5803.13     4113.09   2738.54 o   0.56942
 -10  -7   4     7522.53     9710.72   3188.69 o   0.53519
  -9  -7   4     3857.60     5133.62   2150.18 o   0.50340
  -8  -7   4    34192.04    30594.31   2962.85 o   0.47452
  -7  -7   4    41959.14    36635.50   2011.40 o   0.44914
  -6  -7   4    55492.87    49929.13   1935.97 o   0.42786
  -5  -7   4   125596.63   133467.52   3735.84 o   0.41132
  -4  -7   4    23654.47    24043.45   1060.51 o   0.40012
  -3  -7   4   124599.01   115440.11   2554.61 o   0.39470
  -2  -7   4     8493.67     8243.35    794.89 o   0.39531
  -1  -7   4    39456.46    44712.38   1302.18 o   0.40192
   0  -7   4    84312.09    81020.27   1909.79 o   0.41424
   1  -7   4     2974.51     3272.09    585.57 o   0.43178
   2  -7   4     9794.64     9179.54    865.26 o   0.45394
   3  -7   4    90180.76   103003.43   3537.46 o   0.48008
   4  -7   4        7.64        0.00   1021.31 o   0.50959
   5  -7   4     1725.96      544.80   1621.55 o   0.54191
   6  -7   4    51515.55    51231.48   3816.99 o   0.57657
 -12  -6   4     1344.66        0.00   2580.51 o   0.59301
 -11  -6   4      257.43       18.75   2462.36 o   0.55441
 -10  -6   4     5060.89     5535.42   2724.25 o   0.51756
  -9  -6   4      265.96      148.48   1799.74 o   0.48286
  -8  -6   4    58123.64    45111.59   2562.13 o   0.45081
  -7  -6   4    66513.73    62647.53   2385.96 o   0.42200
  -6  -6   4     7777.30     9363.61   1171.14 o   0.39715
  -5  -6   4    14351.36    10225.42    987.62 o   0.37704
  -4  -6   4   151760.78   155254.59   2641.34 o   0.36246
  -3  -6   4    65736.93    61811.30   2241.95 o   0.35409
  -2  -6   4     1398.30     1085.06    585.57 o   0.35237
  -1  -6   4   310296.06   305871.03   4195.45 o   0.35741
   0  -6   4    24331.46    23695.61    762.77 o   0.36892
   1  -6   4     2449.53     3429.85    585.57 o   0.38633
   2  -6   4      416.74      281.21    585.57 o   0.40888
   3  -6   4     8557.34     6944.01    838.41 o   0.43578
   4  -6   4       88.37      857.85    696.26 o   0.46627
   5  -6   4   100456.77   106706.36   4750.24 o   0.49970
   6  -6   4      161.94      722.54   1708.08 o   0.53552
   7  -6   4     3006.89     4062.14   2026.03 o   0.57328
 -12  -5   4      218.20      649.81   3168.63 o   0.58414
 -11  -5   4     1534.96     4223.86   2921.55 o   0.54336
 -10  -5   4      190.88      453.40   3009.24 o   0.50403
  -9  -5   4    19917.36    23461.27   2288.30 o   0.46652
  -8  -5   4    87824.03    77113.47   3776.32 o   0.43130
  -7  -5   4    15745.71    12912.41   1349.81 o   0.39898
  -6  -5   4      139.75     1232.07    899.87 o   0.37032
  -5  -5   4    59263.11    63253.94   1902.08 o   0.34623
  -4  -5   4    24860.51    24812.32   1171.14 o   0.32771
  -3  -5   4    19232.16    22189.78    854.04 o   0.31576
  -2  -5   4   198956.02   196798.09   3491.88 o   0.31113
  -1  -5   4    18446.80    17557.60    935.92 o   0.31414
   0  -5   4    87554.58    93645.45   1525.53 o   0.32458
   1  -5   4     5263.40     4452.49    530.25 o   0.34177
   2  -5   4   127264.17   128878.52   2253.58 o   0.36476
   3  -5   4    23718.85    22162.93    794.89 o   0.39252
   4  -5   4    98023.41   101726.77   2835.92 o   0.42413
   5  -5   4    11453.78    10758.35   1223.08 o   0.45879
   6  -5   4      891.90       56.24   1387.25 o   0.49586
   7  -5   4    26019.67    25196.79   2715.13 o   0.53483
   8  -5   4     8128.48     7851.96   2071.75 o   0.57533
 -12  -4   4      951.78     3984.79   2738.54 o   0.57925
 -11  -4   4    10886.71    12806.01   3086.61 o   0.53653
 -10  -4   4     8435.36     6422.33   2384.66 o   0.49495
  -9  -4   4    29241.17    29059.23   3462.87 o   0.45483
  -8  -4   4    12547.48    14813.53   2835.92 o   0.41660
  -7  -4   4    30098.63    28279.54   1662.97 o   0.38083
  -6  -4   4    44850.35    42011.24   1525.53 o   0.34826
  -5  -4   4     5686.25     6359.54    854.04 o   0.31989
  -4  -4   4        9.09      764.07    585.57 o   0.29692
  -3  -4   4    32409.83    22723.82   1662.97 o   0.28067
  -2  -4   4    58220.00    59703.04    623.95 o   0.27236
  -1  -4   4     4872.42     5311.96    348.13 o   0.27271
   0  -4   4    98114.31    89384.59   2072.23 o   0.28168
   1  -4   4    56990.11    62494.22   1193.07 o   0.29850
   2  -4   4       11.41      112.48    449.94 o   0.32195
   3  -4   4     2379.99     2843.19    585.57 o   0.35069
   4  -4   4     6982.98     7358.33    795.38 o   0.38354
   5  -4   4     1494.22      611.12    685.26 o   0.41954
   6  -4   4      785.69     2661.52   1387.25 o   0.45794
   7  -4   4     2472.89      563.87   1277.31 o   0.49818
  -8   4  -4      202.79       56.24   2812.10 o   0.53986
  -9   4  -4       55.68     6767.78   4311.89 o   0.58267
 -12  -3   4    16528.29    16038.46   4083.88 o   0.57843
 -11  -3   4      608.40      622.79   2794.44 o   0.53406
 -10  -3   4    20673.08    12221.40   2207.17 o   0.49055
  -9  -3   4    18776.15    20753.39   3062.80 o   0.44815
  -8  -3   4     3588.85     3023.12   1731.37 o   0.40723
  -7  -3   4    31333.08    38114.39   2294.41 o   0.36826
  -6  -3   4    47605.37    50532.14   2294.41 o   0.33193
  -5  -3   4    26652.16    21549.53   1520.16 o   0.29921
  -4  -3   4   212917.83   239804.38   5124.25 o   0.27141
  -3  -3   4    74408.41    73712.21   1171.14 o   0.25018
  -2  -3   4   516598.34   513600.09   6428.31 o   0.23727
  -1  -3   4    50869.33    56251.38   2043.42 o   0.23408
   0  -3   4    69895.41    71320.07   2880.42 o   0.24099
   1  -3   4     9668.01     9300.18    449.94 o   0.25718
   2  -3   4    24760.38    18616.76    987.62 o   0.28107
   3  -3   4     8052.13     6270.98    397.69 o   0.31087
   4  -3   4     1878.10     1436.70    762.77 o   0.34506
   5  -3   4    66817.81    65071.98   1559.87 o   0.38246
   6  -3   4     3728.26     3195.15   1212.93 o   0.42223
   7  -3   4      530.17      502.43   1173.77 o   0.46375
   8  -3   4     6683.32     7873.25   3245.78 o   0.50659
  -9   3  -4       40.46        0.00   5061.78 o   0.55045
 -10   3  -4     3149.93     5342.99   6749.04 o   0.59509
 -12  -2   4      107.42     2420.00   3571.86 o   0.58170
 -11  -2   4      137.03      579.18   2214.30 o   0.53602
 -10  -2   4    24315.87    25850.25   2384.66 o   0.49096
  -9  -2   4    41903.04    43128.23   3579.22 o   0.44672
  -8  -2   4    73910.23    76357.88   5037.42 o   0.40355
  -7  -2   4   282110.94   270683.97   3908.94 o   0.36186
  -6  -2   4    36297.84    36319.75   2641.34 o   0.32220
  -5  -2   4      728.70      881.12    927.95 o   0.28543
  -4  -2   4     7307.17    14109.94    987.62 o   0.25281
  -3  -2   4   783657.38   757448.19  12116.04 o   0.22615
  -2  -2   4   195885.00   170238.14   1841.73 o   0.20775
  -1  -2   4     2057.64     6604.55   1171.14 o   0.19990
   0  -2   4   310364.84   267770.94   1975.23 o   0.20384
   1  -2   4   154822.02   140210.38   1520.16 o   0.21892
   2  -2   4    12601.35    13498.08    662.82 o   0.24308
   3  -2   4   317332.06   333396.03   4174.18 o   0.27392
   4  -2   4      616.34      346.83    397.69 o   0.30946
   5  -2   4   131794.39   134238.77   2477.12 o   0.34826
   6  -2   4    76615.96    73502.85   3331.91 o   0.38935
   7  -2   4    60493.50    62291.27   2907.37 o   0.43207
   8  -2   4     7304.88     5391.28   2317.02 o   0.47599
   9  -2   4        2.66      977.31   2317.02 o   0.52080
  10  -2   4     9983.30     4686.83   2916.40 o   0.56629
 -12  -1   4     2681.16     1984.57   3439.01 o   0.58899
 -11  -1   4      808.44      567.03   3173.25 o   0.54236
 -10  -1   4    14675.93    12937.15   2355.44 o   0.49618
  -9  -1   4     1556.07      710.87   1485.96 o   0.45057
  -8  -1   4    62092.61    67258.66   2847.81 o   0.40573
  -7  -1   4    60851.88    59607.13   2386.15 o   0.36195
  -6  -1   4     1653.90      842.30    987.62 o   0.31966
  -5  -1   4     2745.76     2137.20    927.95 o   0.27955
  -4  -1   4    21228.31    23129.68   1120.95 o   0.24269
  -3  -1   4    45795.47    28633.79    854.04 o   0.21080
  -2  -1   4   125185.34   138096.19   3282.39 o   0.18644
  -1  -1   4   288189.53   260266.27   3173.25 o   0.17283
   0  -1   4   404986.78   405983.16   6212.44 o   0.17253
   1  -1   4    66452.49    80295.71   3306.14 o   0.18560
   2  -1   4    23568.07    28139.74   2518.71 o   0.20956
   3  -1   4    18285.13    17255.93   1708.08 o   0.24118
   4  -1   4    70674.34    65882.12   2160.31 o   0.27787
   5  -1   4     1531.62     1007.94    482.27 o   0.31786
   6  -1   4    28135.90    27229.50   1708.08 o   0.36007
   7  -1   4     3208.43     4271.47   2294.41 o   0.40379
   8  -1   4    15763.11    12696.99   2582.44 o   0.44859
   9  -1   4    31118.96    22039.74   3378.42 o   0.49417
  10  -1   4    51052.80    59004.93   5391.60 o   0.54034
  11  -1   4       87.66     3367.72   3439.01 o   0.58695
 -12   0   4    15780.08    14532.89   4368.58 o   0.60015
 -11   0   4     2423.64     2661.61   4161.57 o   0.55294
 -10   0   4     1396.26      755.98   1401.53 o   0.50604
  -9   0   4     1312.76     1565.19   1387.19 o   0.45957
  -8   0   4      370.21      162.65   1120.95 o   0.41366
  -7   0   4     5940.52     4136.71   1387.19 o   0.36853
  -6   0   4     5200.44     5185.54    987.62 o   0.32450
  -5   0   4     8149.34     8164.46   1723.33 o   0.28209
  -4   0   4    10443.59     8023.86    662.82 o   0.24214
  -3   0   4    28097.27    22403.06    795.38 o   0.20609
  -2   0   4    76075.18    69501.88   1918.75 o   0.17636
  -1   0   4     8796.37     5745.34    623.95 o   0.15659
   0   0   4     9428.80     5409.29    585.57 o   0.15074
   1   0   4   190592.31   153229.88   2641.34 o   0.16035
   2   0   4   138766.81   133876.67   1708.08 o   0.18299
   3   0   4   251673.70   244765.27   2738.54 o   0.21459
   4   0   4    10568.04    11879.86   1120.95 o   0.25178
   5   0   4    28318.52    26785.88   1212.93 o   0.29245
   6   0   4   104632.49   106776.39   2584.73 o   0.33533
   7   0   4     6136.73     5642.95   1975.75 o   0.37968
   8   0   4      489.73      826.44   1918.75 o   0.42502
   9   0   4    12049.44    11238.84   3571.86 o   0.47109
  10   0   4       20.98       56.24   3837.49 o   0.51768
  11   0   4      853.02      452.94   3511.06 o   0.56466
 -11   1   4      268.83     2622.81   3229.59 o   0.56751
 -10   1   4       57.33     1622.08   3895.48 o   0.52030
  -9   1   4    52611.42    46995.70   2893.63 o   0.47344
  -8   1   4    43097.90    42653.48   2184.29 o   0.42704
  -7   1   4    39435.30    38211.91   1621.55 o   0.38127
  -6   1   4    96824.96   100687.87   3683.46 o   0.33639
  -5   1   4   238893.66   246745.05   3113.13 o   0.29281
  -4   1   4   350898.16   329977.28   3511.06 o   0.25120
  -3   1   4   147567.22   162149.33   4899.48 o   0.21273
  -2   1   4   100048.17   112515.30   3421.94 o   0.17941
  -1   1   4   129217.13   124725.98   1988.45 o   0.15464
   0   1   4    28375.76    34737.43    585.57 o   0.14290
   1   1   4   995344.44   987024.44  12655.14 o   0.14737
   2   1   4   195931.23   188435.09   1120.95 o   0.16673
   3   1   4    18154.55    16947.59    449.94 o   0.19664
   4   1   4   152698.88   157477.56   1193.07 o   0.23307
   5   1   4     6780.19     9258.10    526.61 o   0.27342
   6   1   4      237.63      356.20    533.56 o   0.31621
   7   1   4    20460.15    22981.66    724.57 o   0.36056
   8   1   4      324.83      240.44    371.66 o   0.40595
   9   1   4    11674.10    14983.82   2715.13 o   0.45209
  10   1   4     2554.16      337.45   2508.26 o   0.49875
  11   1   4    21545.28    20316.27   3908.94 o   0.54581
  12   1   4      769.52     2226.59   5415.74 o   0.59318
 -11   2   4    23135.83    30743.15   5765.38 o   0.58577
 -10   2   4     3989.67     4172.32   2829.37 o   0.53859
  -9   2   4    88983.09    83506.30   5235.01 o   0.49175
  -8   2   4   110430.13   102392.92   4195.45 o   0.44536
  -7   2   4    14844.03    12710.98   1035.88 o   0.39958
  -6   2   4    57116.54    56026.59   2150.18 o   0.35462
  -5   2   4     3194.73     2274.77    651.09 o   0.31088
  -4   2   4    23002.31    24230.46   1254.13 o   0.26891
  -3   2   4   240855.17   247363.88   3734.65 o   0.22972
  -2   2   4    50307.07    43124.11    899.87 o   0.19498
  -1   2   4   562546.50   493848.16   6441.25 o   0.16747
   0   2   4    79024.30    69864.09    623.95 o   0.15120
   1   2   4   358820.50   364518.34   6346.50 o   0.14988
   2   2   4   772909.88   750586.00   8674.13 o   0.16387
   3   2   4     6647.85     5840.90    482.27 o   0.18981
   4   2   4   431529.31   440927.84   4904.85 o   0.22358
   5   2   4    67052.05    61219.03    899.87 o   0.26217
   6   2   4    16937.07    16430.91   1387.25 o   0.30376
   7   2   4     4164.08     2146.16   1189.20 o   0.34726
   8   2   4    15218.10    17717.62   1561.64 o   0.39204
   9   2   4     2344.51     3194.61   1088.41 o   0.43771
  10   2   4    16381.77    18904.19   4403.90 o   0.48401
  11   2   4    12798.45    16526.47   3511.06 o   0.53078
  12   2   4     7593.33     4780.88   3783.02 o   0.57791
 -10   3   4        1.20       37.49   2695.80 o   0.56053
  -9   3   4     4366.26     6161.43   3629.26 o   0.51404
  -8   3   4     7407.96    13260.29   3245.78 o   0.46805
  -7   3   4    20973.02    18817.82   1349.81 o   0.42272
  -6   3   4      310.80      168.73    623.95 o   0.37829
  -5   3   4      115.93      108.73    503.04 o   0.33510
  -4   3   4   131957.95   132679.19   2026.03 o   0.29372
  -3   3   4    94368.95   103480.34   2611.73 o   0.25502
  -2   3   4   456728.28   457329.63   8107.75 o   0.22042
  -1   3   4     7699.85     7470.81    177.85 o   0.19215
   0   3   4   118224.23   112269.46   3600.52 o   0.17333
   1   3   4   698604.38   677285.31  12880.67 o   0.16719
   2   3   4     5127.53    11357.08   1525.53 o   0.17507
   3   3   4   570192.00   572570.88  13057.01 o   0.19527
   4   3   4   111988.78   133181.03   4501.32 o   0.22449
   5   3   4    40609.52    40740.15    854.04 o   0.25971
   6   3   4   114830.86   120486.84   3149.55 o   0.29882
   7   3   4    77361.77    69439.94   1759.64 o   0.34047
   8   3   4   142357.14   145508.67   4196.42 o   0.38384
   9   3   4     8992.95     6960.75   1909.79 o   0.42840
  10   3   4      144.43      918.62   1401.53 o   0.47383
  11   3   4    22266.14    23874.72   3579.22 o   0.51989
  12   3   4     1403.20        0.00   3579.22 o   0.56643
 -10   4   4      133.90     8117.59   4499.36 o   0.58571
  -9   4   4    17522.00    10086.06   5061.78 o   0.53982
  -8   4   4     1291.63      824.46   2980.47 o   0.49451
  -7   4   4    14309.85    12735.21   1559.87 o   0.44997
  -6   4   4    46578.29    47509.81   1621.55 o   0.40643
  -5   4   4     1404.11     1515.97    526.61 o   0.36425
  -4   4   4    24173.38    25977.85   1171.14 o   0.32398
  -3   4   4     7151.97     7474.29    794.89 o   0.28642
  -2   4   4       73.44      421.26    482.27 o   0.25277
  -1   4   4    20218.10    24540.25    530.25 o   0.22481
   0   4   4     7668.31     6517.45    181.88 o   0.20486
   1   4   4   209243.56   198829.78   5235.01 o   0.19540
   2   4   4   117269.91   128081.77   4109.47 o   0.19795
   3   4   4    23165.18    24380.90    662.82 o   0.21207
   4   4   4   667491.19   658106.19  10257.66 o   0.23569
   5   4   4   288080.56   263651.13   3970.29 o   0.26629
   6   4   4    22236.92    20134.63   1723.33 o   0.30175
   7   4   4    20070.48    21944.33   1574.26 o   0.34057
   8   4   4    35345.03    42485.87   2458.22 o   0.38172
   9   4   4     1041.09     1634.12   1899.22 o   0.42452
  10   4   4    12073.12    10058.03   2330.02 o   0.46851
  11   4   4     6667.17    11287.48   3783.02 o   0.51340
  12   4   4       83.12     1359.18   3579.22 o   0.55897
  -9   5   4       40.76     3880.70   3749.47 o   0.56860
  -8   5   4    23562.48    28875.43   3378.35 o   0.52417
  -7   5   4      783.17        0.00   1590.76 o   0.48061
  -6   5   4     2084.93      692.13    762.77 o   0.43819
  -5   5   4    62193.01    59582.39   1589.77 o   0.39726
  -4   5   4    51271.88    53700.12   1756.70 o   0.35833
  -3   5   4     4185.52     3362.98    623.95 o   0.32215
  -2   5   4    50775.05    45602.88    795.38 o   0.28973
  -1   5   4    22999.94    20538.83    987.49 o   0.26248
   0   5   4    24902.39    37278.54   1485.96 o   0.24214
   1   5   4    34089.41    37110.34   1060.51 o   0.23055
   2   5   4    32663.73    29039.62    662.82 o   0.22905
   3   5   4    78792.49    91831.50   3734.65 o   0.23782
   4   5   4    24490.85    21296.96    662.82 o   0.25581
   5   5   4   115034.34   118867.45   1458.20 o   0.28126
   6   5   4   158209.39   165547.14   2342.27 o   0.31235
   7   5   4        9.71      993.61   1193.07 o   0.34757
   8   5   4    79340.78    86550.58   3557.75 o   0.38578
   9   5   4       71.64      134.98   1341.45 o   0.42619
  10   5   4     1160.05      198.37   1524.84 o   0.46823
  11   5   4     3412.24     4933.51   1874.68 o   0.51149
  12   5   4        6.70      865.45   3245.78 o   0.55569
  13   5   4      411.37     1430.73   3734.65 o   0.60063
  -9   6   4     7554.38     6786.53   5061.78 o   0.59996
  -8   6   4     2610.85     7855.13   4499.36 o   0.55651
  -7   6   4    24408.29    27989.76   3749.47 o   0.51405
  -6   6   4     2293.08     3172.61   1975.23 o   0.47283
  -5   6   4    76587.36    71821.29   2600.71 o   0.43323
  -4   6   4     1255.66     1093.80    720.10 o   0.39571
  -3   6   4    50143.41    46789.85    987.62 o   0.36093
  -2   6   4     4613.82     4160.41    449.94 o   0.32976
  -1   6   4   174554.66   182131.92   2749.46 o   0.30331
   0   6   4   145197.28   132330.30   2462.36 o   0.28291
   1   6   4   172845.48   173920.23   3051.07 o   0.26994
   2   6   4   113735.52    89751.69   2317.02 o   0.26549
   3   6   4    39135.57    39913.45   1120.95 o   0.26997
   4   6   4    29862.77    29180.51   1387.19 o   0.28297
   5   6   4    11211.41    11811.98    987.62 o   0.30340
   6   6   4     3309.96     2067.54   1035.88 o   0.32986
   7   6   4    80516.45    83594.34   2253.58 o   0.36105
   8   6   4   154988.53   152498.34   5235.01 o   0.39584
   9   6   4    64272.39    66720.55   4334.84 o   0.43337
  10   6   4     5094.89     7284.51   2011.40 o   0.47298
  11   6   4     1119.01     1050.63   2011.40 o   0.51420
  12   6   4    13013.47    19113.01   4174.18 o   0.55667
  13   6   4     4855.37     1581.11   5415.74 o   0.60012
  -8   7   4     1389.08     1668.51   4499.36 o   0.59110
  -7   7   4    12142.21    11698.33   3374.52 o   0.54977
  -6   7   4    39413.24    43681.27   4124.41 o   0.50978
  -5   7   4    62205.68    69961.51   3762.39 o   0.47149
  -4   7   4     1096.06      918.62    794.89 o   0.43532
  -3   7   4      174.59       86.24    449.94 o   0.40187
  -2   7   4     7768.16     6476.97    585.57 o   0.37185
  -1   7   4    32207.39    33258.79    853.35 o   0.34618
   0   7   4   233494.88   234972.19   3399.72 o   0.32586
   1   7   4    44809.25    49335.04   1658.99 o   0.31197
   2   7   4     3197.55     4799.32    397.69 o   0.30536
   3   7   4    48594.72    52900.02   1520.16 o   0.30652
   4   7   4   172038.98   166420.39   3908.94 o   0.31536
   5   7   4   186031.47   199487.77   2695.80 o   0.33126
   6   7   4    48201.88    50915.29   1653.07 o   0.35327
   7   7   4   325160.00   344239.47   8927.65 o   0.38033
   8   7   4   100354.31    94195.38   3362.86 o   0.41145
   9   7   4    55177.41    63719.52   3519.29 o   0.44578
  10   7   4    25951.25    26663.95   2562.95 o   0.48263
  11   7   4     2952.33       56.24   2342.27 o   0.52147
  12   7   4     2140.74     1009.05   3321.44 o   0.56188
  -7   8   4    25161.10    34420.10   5061.78 o   0.58736
  -6   8   4      435.00       37.49   2999.57 o   0.54857
  -5   8   4    10736.57    12523.22   2253.58 o   0.51152
  -4   8   4     4513.69     5302.19    854.04 o   0.47662
  -3   8   4    12589.01    10845.33    795.38 o   0.44437
  -2   8   4    23672.85    26454.17    794.89 o   0.41539
  -1   8   4    90486.93    91349.96   2121.69 o   0.39041
   0   8   4    38162.91    39661.85    854.04 o   0.37024
   1   8   4      118.90      243.72    311.97 o   0.35570
   2   8   4   418800.28   392993.06   7861.62 o   0.34749
   3   8   4     4314.30     4236.90    662.82 o   0.34607
   4   8   4    39606.39    38935.20   1349.81 o   0.35152
   5   8   4     2459.18     2567.15    720.10 o   0.36353
   6   8   4    55223.24    52807.32   1621.55 o   0.38148
   7   8   4    17026.39    15907.04   1120.95 o   0.40459
   8   8   4    19275.88    16527.13   2241.91 o   0.43202
   9   8   4     1012.61      430.65   2241.95 o   0.46300
  10   8   4     2823.56      431.19   1871.85 o   0.49688
  11   8   4      652.66     2066.38   2290.00 o   0.53310
  12   8   4    49125.11    55993.51   4350.55 o   0.57121
  -5   9   4     4708.15    10779.71   2624.63 o   0.55295
   4  -9  -4    16194.83    14191.73   1687.26 o   0.51920
  -3   9   4     1058.94     1677.89    795.38 o   0.48803
  -2   9   4      230.38        0.00    397.69 o   0.45996
   1  -9  -4    28212.60    29714.52   1687.26 o   0.43560
   0  -9  -4     4123.90     2530.89    937.37 o   0.41558
  -1  -9  -4     3280.20     2137.20    749.89 o   0.40057
   2   9   4    61415.86    65952.36   1349.81 o   0.39115
   3   9   4   108915.55   112666.06   2667.46 o   0.38771
   4   9   4     2540.28     3072.54    762.77 o   0.39042
   5   9   4     1088.76      795.64    899.87 o   0.39915
   6   9   4   110566.99   112511.15   3014.53 o   0.41352
   7   9   4      115.68      904.01   1120.95 o   0.43298
   8   9   4    84855.82    89985.18   3148.52 o   0.45686
   9   9   4     4635.70     6139.99   1837.92 o   0.48452
  10   9   4        4.73        0.00   1935.97 o   0.51535
  11   9   4     3232.62     6814.60   2715.13 o   0.54882
  12   9   4       91.07     3713.39   2562.95 o   0.58447
   5 -10  -4     1756.86     2137.20   3936.94 o   0.59548
   4 -10  -4    21085.97    18034.93   2062.21 o   0.56278
   3 -10  -4    10327.45    10873.45   1499.79 o   0.53257
   2 -10  -4     4817.60     2624.63   1312.31 o   0.50530
   1 -10  -4     1453.29      112.48    937.37 o   0.48147
   0 -10  -4    27697.31    26827.43   1499.79 o   0.46161
  -1 -10  -4     2443.91     2943.33    937.37 o   0.44625
  -2 -10  -4    18374.91    19984.65   1312.31 o   0.43587
   3  10   4    43084.10    44209.95   1212.93 o   0.43083
   4  10   4    11307.52     8108.22    795.38 o   0.43131
   5  10   4      379.14     1389.55    899.87 o   0.43730
   6  10   4    19399.66    19463.58   2011.40 o   0.44857
   7  10   4     1845.65     2678.13   1589.77 o   0.46475
   8  10   4     2820.76     2365.54   1387.25 o   0.48534
   9  10   4     3559.84     2327.41   1759.64 o   0.50980
  10  10   4    81390.50    89146.70   5314.90 o   0.53762
  11  10   4      567.20      862.49   2947.46 o   0.56829
  12  10   4      194.53      157.55   3421.94 o   0.60138
   3 -11  -4     2092.05     2324.67   2437.15 o   0.57777
   2 -11  -4      167.93      168.73    937.37 o   0.55121
   1 -11  -4      456.07        0.00    937.37 o   0.52784
   0 -11  -4    18302.61    18766.08   1687.26 o   0.50813
  -1 -11  -4    11753.00    13141.88   1499.79 o   0.49250
  -2 -11  -4     2179.88     4424.37    937.37 o   0.48136
  -3 -11  -4    31810.55    34607.57   1874.73 o   0.47502
   4  11   4     7887.54     8755.00    927.95 o   0.47368
   5  11   4    27012.37    28162.75   2241.91 o   0.47736
   6  11   4     1718.57     1639.38   1302.18 o   0.48598
   7  11   4     5622.13     3130.14   1975.23 o   0.49925
   8  11   4     3983.20     4196.98   2112.97 o   0.51684
   9  11   4     1375.72     2039.81   1975.23 o   0.53831
  10  11   4     2344.22     2148.16   3107.63 o   0.56322
  11  11   4      987.46     3222.46   3633.61 o   0.59113
   2 -12  -4     4843.67     5586.70   2624.63 o   0.59755
   1 -12  -4     4624.32     2887.09   2437.15 o   0.57460
   0 -12  -4    18741.02    16947.59   1874.73 o   0.55503
  -1 -12  -4     1986.41     2193.44   1499.79 o   0.53919
  -2 -12  -4     7157.51     6242.86   1312.31 o   0.52743
  -3 -12  -4     2614.23     2343.42   1499.79 o   0.52002
  -4 -12  -4     3698.56     5193.01   1874.73 o   0.51716
   5  12   4     6488.43     6222.23   1615.90 o   0.51891
   6  12   4     6698.70     5234.25   1509.13 o   0.52523
   7  12   4    20436.21    23282.23   2774.38 o   0.53596
   8  12   4    45337.36    50846.30   3704.69 o   0.55085
   9  12   4      141.77        0.00   2355.44 o   0.56955
  10  12   4    14154.44    11437.69   3776.32 o   0.59172
  -1 -13  -4      742.98      337.45   2249.68 o   0.58620
  -2 -13  -4     2480.51     1031.10   1312.31 o   0.57393
  -3 -13  -4        1.86      731.15   1499.79 o   0.56563
  -4 -13  -4    26843.04    25083.93   2062.21 o   0.56150
  -5 -13  -4     1658.30     1855.99   1874.73 o   0.56160
  -6 -13  -4     1762.30     6261.61   3374.52 o   0.56596
   7  13   4     7233.90    11245.66   1935.97 o   0.57446
   8  13   4     6793.43     5645.48   2582.44 o   0.58693
  -6 -11   5     8654.50     7919.49   1974.98 o   0.59712
  -5 -11   5    12920.88    13516.82   2624.63 o   0.59126
  -4 -11   5     3895.81     5867.91   2624.63 o   0.58943
  -3 -11   5     2607.98     4330.63   2062.21 o   0.59164
  -2 -11   5      247.00       18.75   1874.73 o   0.59787
  -8 -10   5    18495.02    14824.80   4549.51 o   0.58544
  -7 -10   5     1769.61     2555.65   2458.22 o   0.56966
  -6 -10   5     7398.56     4119.66   2980.47 o   0.55775
  -5 -10   5      260.62       18.75   1491.18 o   0.54994
  -4 -10   5     1504.74     3736.55   1525.53 o   0.54642
  -3 -10   5     2171.37     1957.97   1349.81 o   0.54726
  -2 -10   5     8005.69     7742.65   1874.73 o   0.55245
  -1 -10   5     3445.35       18.75   1687.26 o   0.56187
   0 -10   5    11763.05     5286.75   2437.15 o   0.57531
   1 -10   5      234.27      731.15   2062.21 o   0.59250
 -10  -9   5     5775.87     8774.78   3951.50 o   0.59965
  -9  -9   5     2011.52     4354.91   2980.47 o   0.57454
  -8  -9   5      409.19     3628.97   2971.92 o   0.55263
  -7  -9   5    33628.42    29114.60   6749.04 o   0.53430
  -6  -9   5     1088.49     1929.29   2112.97 o   0.51996
  -5  -9   5     8296.35     7416.25   2108.62 o   0.50991
  -4  -9   5     3320.80     1454.44   1323.34 o   0.50444
  -3  -9   5    36202.88    34714.36   2011.40 o   0.50367
  -2  -9   5     4741.77     4218.15   1458.20 o   0.50765
  -1  -9   5    27467.88    24776.47   1799.74 o   0.51625
   0  -9   5    20352.96    19478.48   2062.21 o   0.52924
   1  -9   5     3041.78     3262.04   1687.26 o   0.54633
   2  -9   5     2069.17      187.47   1687.26 o   0.56713
   3  -9   5     7126.94     7217.72   2812.10 o   0.59126
 -10  -8   5    12534.45    14638.83   3423.90 o   0.57478
  -9  -8   5     1791.45       18.75   2604.36 o   0.54698
  -8  -8   5     1925.63      348.99   1871.85 o   0.52230
  -7  -8   5       83.34     1734.41   1841.73 o   0.50119
  -6  -8   5     6257.96     5272.03   1975.75 o   0.48412
  -5  -8   5    40581.77    40219.55   2323.43 o   0.47152
  -4  -8   5      790.12      397.00    964.54 o   0.46377
  -3  -8   5     3890.13     2969.71    874.89 o   0.46111
  -2  -8   5    23923.03    22999.98   1491.18 o   0.46363
  -1  -8   5    20946.52    21821.57   1277.31 o   0.47123
   0  -8   5    48379.77    44869.86   1953.27 o   0.48369
   1  -8   5    30531.63    30689.38   2062.21 o   0.50064
   2  -8   5    13457.54    14120.78   1302.18 o   0.52164
   3  -8   5     1214.32     2866.32   1302.18 o   0.54623
   4  -8   5     6933.84     2099.70   2062.21 o   0.57394
 -11  -7   5     1492.83       56.24   3849.62 o   0.58614
 -10  -7   5     5515.42     1993.22   2249.68 o   0.55308
  -9  -7   5     2087.51     5380.69   2290.00 o   0.52252
  -8  -7   5    21993.08    21904.66   2600.71 o   0.49491
  -7  -7   5    58745.98    61144.79   3398.69 o   0.47079
  -6  -7   5     8015.22     7378.95   1302.18 o   0.45069
  -5  -7   5     8416.89     7711.42   1485.96 o   0.43520
  -4  -7   5    73226.24    73328.12   2428.34 o   0.42480
  -3  -7   5        7.95      242.27    623.95 o   0.41988
  -2  -7   5    36470.49    37307.19   1302.18 o   0.42063
  -1  -7   5      629.29      213.39    482.27 o   0.42702
   0  -7   5    35810.36    34379.72   1247.90 o   0.43881
   1  -7   5    90098.09    87528.81   2210.52 o   0.45557
   2  -7   5     2451.78     4558.35    987.49 o   0.47678
   3  -7   5    12412.83    11337.68   1470.57 o   0.50188
   4  -7   5     2355.70      780.41   1574.26 o   0.53031
   5  -7   5     3933.70     3680.08   1935.97 o   0.56157
   6  -7   5    71584.05    77964.48   4772.19 o   0.59522
 -11  -6   5     2417.46        0.00   3018.26 o   0.57055
 -10  -6   5     4604.19     3776.64   2600.71 o   0.53495
  -9  -6   5     8921.74    12308.91   2918.25 o   0.50160
  -8  -6   5    64816.90    63157.56   3012.91 o   0.47098
  -7  -6   5    28337.65    27209.68   1975.23 o   0.44366
  -6  -6   5       55.35       51.63   1035.88 o   0.42027
  -5  -6   5      401.78      607.92    794.89 o   0.40150
  -4  -6   5     7657.96     7459.89   1107.15 o   0.38803
  -3  -6   5    27297.26    27707.93   1785.93 o   0.38042
  -2  -6   5    56131.68    57425.82   1446.81 o   0.37902
  -1  -6   5    15242.68    13573.07    670.72 o   0.38390
   0  -6   5    36898.21    40250.16    987.49 o   0.39483
   1  -6   5      442.55       41.82    623.95 o   0.41133
   2  -6   5    19726.36    20697.05   1060.51 o   0.43275
   3  -6   5    31497.95    32094.20   1440.21 o   0.45841
   4  -6   5     5628.10     6682.70   1247.90 o   0.48764
   5  -6   5      146.08      962.81   1615.90 o   0.51984
   6  -6   5       30.62        0.00   1784.69 o   0.55450
   7  -6   5    20047.46    21165.73   3048.96 o   0.59117
 -12  -5   5     8314.47     4990.18   3781.94 o   0.59838
 -11  -5   5       35.37      412.44   2728.03 o   0.55877
 -10  -5   5     7887.37     7573.92   2214.30 o   0.52075
  -9  -5   5    27556.84    34735.00   3462.73 o   0.48469
  -8  -5   5      647.84      989.35   1621.55 o   0.45106
  -7  -5   5     5796.75     5395.41   1387.25 o   0.42043
  -6  -5   5     1079.75      652.95   1133.55 o   0.39353
  -5  -5   5    88443.78    93780.48   3051.07 o   0.37115
  -4  -5   5       74.62      445.48   1305.87 o   0.35415
  -3  -5   5    22628.62    19950.82   1171.14 o   0.34334
  -2  -5   5     3065.29     4386.88    355.71 o   0.33930
  -1  -5   5    96165.64    96310.80   1559.87 o   0.34228
   0  -5   5    76544.45    77343.05   1589.77 o   0.35210
   1  -5   5      341.71      389.28    482.27 o   0.36821
   2  -5   5      806.17     1593.52    585.57 o   0.38983
   3  -5   5    95065.00    98621.44   2847.81 o   0.41610
   4  -5   5       40.30      178.53    651.09 o   0.44621
   5  -5   5    22659.66    18927.04   1392.52 o   0.47943
   6  -5   5    30746.00    37334.13   2907.37 o   0.51516
   7  -5   5     1844.08     1181.08   1844.49 o   0.55291
   8  -5   5    10445.11    15294.47   2562.95 o   0.59230
 -12  -4   5      761.41     4800.87   2962.48 o   0.59262
 -11  -4   5      261.62     1568.88   2526.45 o   0.55107
 -10  -4   5     7457.90     8560.44   2098.21 o   0.51082
  -9  -4   5    41207.96    38164.19   2794.44 o   0.47221
  -8  -4   5    92051.27    92236.86   4109.47 o   0.43568
  -7  -4   5     6648.16     6240.73   1212.93 o   0.40180
  -6  -4   5    17187.43    18500.07   1525.53 o   0.37128
  -5  -4   5     1429.23      691.35    819.41 o   0.34502
  -4  -4   5   100935.10   113276.70   2071.75 o   0.32407
  -3  -4   5   134517.61   140235.45   3693.34 o   0.30949
  -2  -4   5   649095.25   694650.63   7342.29 o   0.30222
  -1  -4   5    23080.34    25949.65    987.49 o   0.30278
   0  -4   5      121.15      366.70    449.94 o   0.31112
   1  -4   5      198.24      502.06    585.57 o   0.32666
   2  -4   5     4818.55     4470.52    623.95 o   0.34843
   3  -4   5     5341.55     5390.63    720.10 o   0.37535
   4  -4   5    11097.20    11718.81   1035.88 o   0.40639
   5  -4   5      450.65      528.78    853.35 o   0.44069
   6  -4   5    39966.00    32940.03   2330.02 o   0.47755
   7  -4   5    11488.72    11941.62   2098.21 o   0.51641
   8  -4   5     1579.71     1140.70   1871.85 o   0.55686
  -9   4  -5     2976.85       18.75   5249.25 o   0.59858
 -12  -3   5      157.17     1502.26   3496.08 o   0.59083
 -11  -3   5    26649.50    26888.93   3883.01 o   0.54760
 -10  -3   5     5591.49     6018.25   2458.22 o   0.50540
  -9  -3   5      233.11      393.69   1638.81 o   0.46453
  -8  -3   5    31435.77    28931.20   2696.98 o   0.42536
  -7  -3   5      107.13      194.53   1708.08 o   0.38840
  -6  -3   5    14389.71    12887.18   1254.13 o   0.35436
  -5  -3   5     1230.83     1518.53    794.89 o   0.32414
  -4  -3   5      771.35      447.69    899.87 o   0.29892
  -3  -3   5   252557.13   241019.22   3662.02 o   0.28005
  -2  -3   5      641.25     1781.00    623.95 o   0.26886
  -1  -3   5     4307.51     2148.77    964.54 o   0.26633
   0  -3   5   176888.09   156661.39   3735.84 o   0.27269
   1  -3   5    14005.44    12654.45    927.95 o   0.28736
   2  -3   5    10216.79     8701.50    585.57 o   0.30916
   3  -3   5     5098.49     5969.28    987.62 o   0.33671
   4  -3   5     4386.96     4713.35    585.57 o   0.36871
   5  -3   5       30.24       84.36    662.82 o   0.40411
   6  -3   5    69801.41    71268.55   2962.85 o   0.44210
   7  -3   5       30.99      471.18   1277.31 o   0.48207
   8  -3   5     4710.23      365.57   3314.09 o   0.52356
  -9   3  -5    11740.34     9954.83   4124.41 o   0.56623
 -12  -2   5     1211.98       18.75   5357.94 o   0.59305
 -11  -2   5       10.71      723.03   2055.78 o   0.54845
 -10  -2   5     4468.40     2530.89   2012.17 o   0.50465
  -9  -2   5    57640.10    50076.79   2833.20 o   0.46188
  -8  -2   5     1051.43      417.49   2267.10 o   0.42045
  -7  -2   5   163192.08   148807.36   2980.47 o   0.38081
  -6  -2   5   139315.77   152668.17   5338.21 o   0.34356
  -5  -2   5      125.92       37.49    927.95 o   0.30958
  -4  -2   5   168926.42   167382.95   3096.25 o   0.28006
  -3  -2   5   137895.34   135413.83   3762.39 o   0.25654
  -2  -2   5    58412.46    63355.30   2449.74 o   0.24079
  -1  -2   5   360093.41   390418.69   6936.26 o   0.23437
   0  -2   5    12523.56    13985.51    181.88 o   0.23805
   1  -2   5   161169.63   142295.84   2184.29 o   0.25138
   2  -2   5   203329.56   213453.81   2715.13 o   0.27295
   3  -2   5      239.66      291.71    449.94 o   0.30099
   4  -2   5    27520.98    23611.29   1120.95 o   0.33389
   5  -2   5     1924.09     1052.10    899.87 o   0.37034
   6  -2   5    50461.30    47850.32   2962.85 o   0.40939
   7  -2   5     7569.70     9106.24   1446.81 o   0.45038
   8  -2   5    77435.52    75772.32   5235.01 o   0.49282
   9  -2   5    14414.52    12738.81   4109.47 o   0.53636
 -10   2  -5    34891.70    33838.93   8061.35 o   0.58076
 -12  -1   5        4.83    10554.75   7873.88 o   0.59923
 -11  -1   5    10393.48    12791.43   3908.94 o   0.55360
 -10  -1   5     1173.84      937.71   1692.62 o   0.50858
  -9  -1   5    15837.36    18376.86   1975.23 o   0.46435
  -8  -1   5      305.01     2007.31   1520.16 o   0.42116
  -7  -1   5    54543.34    53418.74   2184.29 o   0.37936
  -6  -1   5    42490.50    40547.55   2051.53 o   0.33947
  -5  -1   5    30366.27    27661.69   1590.76 o   0.30225
  -4  -1   5    23254.49    29953.78   1520.16 o   0.26880
  -3  -1   5    55951.78    55632.70   1193.07 o   0.24071
  -2  -1   5    27786.64    30421.67   1387.25 o   0.22003
  -1  -1   5   199048.22   193687.30   3062.71 o   0.20897
   0  -1   5      320.41       56.24    503.04 o   0.20908
   1  -1   5  1007591.00   959531.94   7287.39 o   0.22033
   2  -1   5       14.78       37.49    662.82 o   0.24117
   3  -1   5    30664.45    27313.18   1120.95 o   0.26938
   4  -1   5   315632.06   327133.19   5490.62 o   0.30291
   5  -1   5   107602.77   121435.98   3282.39 o   0.34019
   6  -1   5      323.01      224.97    503.04 o   0.38012
   7  -1   5      166.91       88.16   2288.30 o   0.42195
   8  -1   5    98604.10    94857.81   5367.60 o   0.46516
   9  -1   5     1196.34        0.00   3908.94 o   0.50941
  10  -1   5     7765.10     2306.34   4306.79 o   0.55444
 -11   1  -5    18167.04    15822.75   7311.46 o   0.60008
 -11   0   5     1998.32     2310.05   4403.90 o   0.56292
 -10   0   5     2350.67      299.96   1994.53 o   0.51708
  -9   0   5       84.90       74.99   1325.64 o   0.47185
  -8   0   5     8258.99     9551.76   1458.20 o   0.42744
  -7   0   5      482.65       93.74   1387.19 o   0.38413
  -6   0   5    50150.61    49934.28   2880.42 o   0.34233
  -5   0   5    37713.46    35865.32   1120.95 o   0.30267
  -4   0   5    16911.42    16172.18    720.10 o   0.26611
  -3   0   5   192559.41   221975.09   2847.81 o   0.23411
  -2   0   5   795812.75   806464.63  15310.67 o   0.20878
  -1   0   5   447369.53   423803.41   4041.56 o   0.19275
   0   0   5    48741.12    51386.43    530.25 o   0.18842
   1   0   5   248305.56   234234.28   3378.42 o   0.19657
   2   0   5    43488.56    44524.91   1325.64 o   0.21579
   3   0   5      424.75     1818.49    720.10 o   0.24346
   4   0   5    37660.19    33964.14   1387.19 o   0.27708
   5   0   5     6301.06     6315.06    762.77 o   0.31473
   6   0   5    12530.45    12826.17   1349.81 o   0.35514
   7   0   5   105264.98   109506.96   3813.83 o   0.39746
   8   0   5    54659.47    64250.96   3895.48 o   0.44116
   9   0   5     2517.16     6477.20   3711.78 o   0.48584
  10   0   5       86.79     1860.83   2847.81 o   0.53128
  11   0   5    20321.67    25277.34   4439.40 o   0.57729
 -11   1   5     1528.68       93.74   3197.39 o   0.57623
 -10   1   5     4610.15     3265.79   4427.54 o   0.52994
  -9   1   5    45362.77    42728.38   3688.82 o   0.48417
  -8   1   5     2520.08     1359.18    927.95 o   0.43907
  -7   1   5    20190.62    15579.03   1325.64 o   0.39489
  -6   1   5    61242.63    59955.54   2746.16 o   0.35197
  -5   1   5    15846.32    17274.28    720.10 o   0.31082
  -4   1   5    57335.08    63584.79   3040.33 o   0.27225
  -3   1   5     2754.77     2890.18    854.04 o   0.23753
  -2   1   5    53926.75    60835.09   2651.27 o   0.20858
  -1   1   5    13789.91    13329.35   1060.51 o   0.18809
   0   1   5    14652.58    16985.08   1171.14 o   0.17898
   1   1   5    25912.82    25836.71    311.97 o   0.18297
   2   1   5   357208.63   390101.59   7276.55 o   0.19927
   3   1   5    29478.62    39978.68    530.25 o   0.22522
   4   1   5   365947.09   402084.34   7161.74 o   0.25793
   5   1   5   146788.38   147550.86   2253.58 o   0.29516
   6   1   5    93941.19    91946.13   2604.36 o   0.33540
   7   1   5   103838.13   104412.33   2257.94 o   0.37770
   8   1   5       29.27      773.42    373.65 o   0.42143
   9   1   5    21469.68    21887.46   3762.39 o   0.46619
  10   1   5      487.01      866.06   2715.13 o   0.51172
  11   1   5     2164.80     1724.75   3314.09 o   0.55782
 -11   2   5     3610.89     6061.45   5164.89 o   0.59324
 -10   2   5     5945.64     7974.62   3040.33 o   0.54684
  -9   2   5     6170.84     6598.14   2880.42 o   0.50093
  -8   2   5    26453.36    18615.27   2142.97 o   0.45563
  -7   2   5       61.15      810.08    987.49 o   0.41117
  -6   2   5   207741.36   212905.34   4538.90 o   0.36785
  -5   2   5    10071.39     6842.77    927.95 o   0.32611
  -4   2   5    67967.13    72695.95   1918.75 o   0.28664
  -3   2   5    41885.16    45735.25   1171.14 o   0.25054
  -2   2   5   412485.56   418337.25   7953.82 o   0.21946
  -1   2   5    29781.66    34384.89    585.57 o   0.19581
   0   2   5   450757.56   418665.44   7409.37 o   0.18250
   1   2   5    16527.63    16850.76    854.04 o   0.18182
   2   2   5    46638.89    55196.95    987.62 o   0.19390
   3   2   5   683630.44   685560.69   7066.84 o   0.21661
   4   2   5   416645.75   455110.16   8749.20 o   0.24704
   5   2   5   234834.56   256046.80   3776.32 o   0.28271
   6   2   5     2030.47     2331.88    935.92 o   0.32188
   7   2   5    70561.93    72792.88   3206.54 o   0.36342
   8   2   5    55518.98    56691.93   1749.77 o   0.40661
   9   2   5        4.24      205.91    917.66 o   0.45097
  10   2   5     2027.43     4714.99   3040.33 o   0.49618
  11   2   5     2317.74     6896.74   3849.62 o   0.54204
  12   2   5        0.88       37.49   5169.98 o   0.58840
 -10   3   5    13378.87    12298.37   3439.01 o   0.56744
  -9   3   5      719.95     4680.24   2641.34 o   0.52171
  -8   3   5     2219.35     2173.44   2051.53 o   0.47661
  -7   3   5   120569.94   116032.19   2947.46 o   0.43235
  -6   3   5     2326.54     1648.08    794.89 o   0.38921
  -5   3   5    10219.62     9329.45    819.41 o   0.34760
  -4   3   5   268971.16   281863.44   5088.90 o   0.30814
  -3   3   5   165420.47   176341.50   3513.41 o   0.27178
  -2   3   5   138910.36   142975.92   2071.75 o   0.23992
  -1   3   5   151039.83   124576.00   1193.07 o   0.21459
   0   3   5    26991.47    31587.42   2342.27 o   0.19829
   1   3   5    72074.34    82721.35   3950.47 o   0.19334
   2   3   5  1331039.50  1192946.63   9859.32 o   0.20056
   3   3   5    77581.00    67803.58    482.27 o   0.21875
   4   3   5    67593.60    63197.25    935.92 o   0.24550
   5   3   5    37440.54    33457.68    987.62 o   0.27834
   6   3   5    13755.02    12204.51    927.95 o   0.31538
   7   3   5   117777.55   113963.30   3206.54 o   0.35530
   8   3   5    54793.68    57970.56   3291.47 o   0.39724
   9   3   5     6620.08     4461.86   1844.49 o   0.44062
  10   3   5    24491.02    14784.71   4103.06 o   0.48506
  11   3   5     5052.42     4124.79   3229.59 o   0.53028
  12   3   5     2443.89     2896.10   3868.67 o   0.57611
 -10   4   5     5225.70     1274.82   3561.99 o   0.59133
  -9   4   5        7.97      112.48   2425.86 o   0.54605
  -8   4   5     7607.56    13756.85   2829.37 o   0.50146
  -7   4   5    17591.73    12081.44   1107.15 o   0.45775
  -6   4   5     1238.91     1183.97    651.09 o   0.41521
  -5   4   5    66845.04    66936.46   2043.42 o   0.37423
  -4   4   5    58024.19    63017.88   1525.53 o   0.33538
  -3   4   5    17757.02    19052.25    964.54 o   0.29950
  -2   4   5   148525.86   160791.98   3282.39 o   0.26778
  -1   4   5      348.58       34.74    482.27 o   0.24186
   0   4   5   144022.84   143845.53   3868.67 o   0.22378
   1   4   5    77492.00    71563.61    794.89 o   0.21550
   2   4   5     6922.48     4589.86    348.13 o   0.21816
   3   4   5    40625.57    51564.53   1590.76 o   0.23136
   4   4   5    37658.79    42209.61   1723.33 o   0.25348
   5   4   5   201377.53   192639.20   4368.63 o   0.28242
   6   4   5   253732.42   244690.14   5302.55 o   0.31632
   7   4   5    20201.14    21103.86   1277.31 o   0.35375
   8   4   5   147604.70   155767.11   5022.91 o   0.39371
   9   4   5    22576.29    23480.98   2497.76 o   0.43550
  10   4   5      201.99      387.47   1449.15 o   0.47865
  11   4   5      967.43     2923.56   3229.59 o   0.52281
  12   4   5     9424.02     5699.28   3837.49 o   0.56775
  -9   5   5     2024.21     4968.04   3936.94 o   0.57351
  -8   5   5      725.06     3636.98   2342.27 o   0.52963
  -7   5   5     7026.41     7445.62   2746.16 o   0.48671
  -6   5   5    50052.63    46144.68   1902.08 o   0.44503
  -5   5   5    60788.68    60176.04   1731.37 o   0.40498
  -4   5   5    27855.73    28903.25   1053.22 o   0.36708
  -3   5   5    71459.34    75837.39   2112.97 o   0.33208
  -2   5   5    34347.35    33083.21    762.77 o   0.30098
  -1   5   5    73566.70    83243.60   2385.96 o   0.27511
   0   5   5    79763.52    77049.87   1446.81 o   0.25607
   1   5   5    41877.67    51348.94   1193.07 o   0.24545
   2   5   5    79322.36    66599.88    927.95 o   0.24434
   3   5   5      964.61      187.47   1325.64 o   0.25288
   4   5   5    90640.39    90052.80   1060.51 o   0.27014
   5   5   5    47048.79    45144.06   2715.13 o   0.29461
   6   5   5     4253.02     4093.25   1120.95 o   0.32465
   7   5   5     4815.74     2299.24   1305.87 o   0.35887
   8   5   5    73524.72    74997.77   3462.73 o   0.39618
   9   5   5    12253.63     9454.72   1929.08 o   0.43580
  10   5   5     1878.29      811.86   1538.65 o   0.47715
  11   5   5     2453.11     3433.91   4306.79 o   0.51981
  12   5   5    82385.35    93782.52   7349.22 o   0.56349
  -8   6   5     9789.75    16497.65   5436.73 o   0.56062
  -7   6   5     1769.97       37.49   2437.15 o   0.51863
  -6   6   5     6723.62     3235.97   1756.70 o   0.47797
  -5   6   5   345796.31   325103.41   7409.37 o   0.43899
  -4   6   5     9820.42     8113.84   1006.09 o   0.40220
  -3   6   5      135.99      186.10    585.57 o   0.36823
  -2   6   5     7830.97     8767.35    585.57 o   0.33796
  -1   6   5     1399.62     1136.09    335.36 o   0.31244
   0   6   5     1768.23     2224.32    363.75 o   0.29294
   1   6   5   247716.63   243324.48   4367.64 o   0.28070
   2   6   5    60559.31    49937.45   1574.26 o   0.27669
   3   6   5    16925.46    15303.63    987.62 o   0.28126
   4   6   5      222.25      553.05    795.38 o   0.29401
   5   6   5     1637.30     2793.35   1060.51 o   0.31395
   6   6   5     7869.41     3694.21   1520.16 o   0.33982
   7   6   5     8238.18     6923.57   1653.07 o   0.37037
   8   6   5    11075.40     7190.02   1891.51 o   0.40454
   9   6   5     3389.22     3114.80   1756.70 o   0.44150
  10   6   5     3658.03     2221.50   1806.94 o   0.48060
  11   6   5    11009.01    11267.83   2667.46 o   0.52136
  12   6   5      851.66     4992.07   4438.63 o   0.56342
  -8   7   5     7797.19    11735.83   4686.83 o   0.59398
  -7   7   5       24.08     3843.20   3187.05 o   0.55300
  -6   7   5    12870.09    11904.55   3187.05 o   0.51341
  -5   7   5    41626.38    49858.30   2927.84 o   0.47556
  -4   7   5    28394.61    28665.48   1419.29 o   0.43990
  -3   7   5     8278.43     7775.01    819.41 o   0.40701
  -2   7   5   185019.78   191939.20   3150.66 o   0.37760
  -1   7   5     6556.17     7416.44    503.04 o   0.35255
   0   7   5    76402.38    70691.81   1837.92 o   0.33286
   1   7   5     1846.17     2028.02    482.27 o   0.31950
   2   7   5   118274.91   134347.91   2971.92 o   0.31329
   3   7   5   271977.78   311412.19   5674.52 o   0.31465
   4   7   5   110186.11   111124.80   2121.02 o   0.32350
   5   7   5    20305.22    19056.66   1060.51 o   0.33924
   6   7   5    15781.22    13771.26   1653.07 o   0.36097
   7   7   5    14209.69    16928.58   1574.26 o   0.38769
   8   7   5      808.60     3608.86   1325.64 o   0.41844
   9   7   5       56.91     1122.50   1837.92 o   0.45240
  10   7   5    18013.79    18827.05   2835.92 o   0.48890
  11   7   5    17188.67    11199.19   2838.57 o   0.52742
  12   7   5      897.47     3796.29   3643.69 o   0.56754
  -7   8   5    28361.77    36013.62   5624.20 o   0.58939
  -6   8   5     3722.93       74.99   2999.57 o   0.55088
  -5   8   5       78.30       74.99   2437.15 o   0.51415
  -4   8   5    34497.19    30408.17   2999.57 o   0.47959
  -3   8   5     4610.61     5073.42    696.26 o   0.44772
  -2   8   5    25416.53    24915.96   1075.09 o   0.41915
  -1   8   5    25816.45    23777.21   1155.45 o   0.39460
   0   8   5     6594.71     4604.34    449.94 o   0.37485
   1   8   5    98084.95    95197.59   2098.21 o   0.36070
   2   8   5     2212.99     1384.54    720.10 o   0.35282
   3   8   5    94752.47    93915.80   2477.12 o   0.35164
   4   8   5    24334.57    21522.86   1440.21 o   0.35721
   5   8   5    17962.65    16814.11    899.87 o   0.36924
   6   8   5    58028.97    56419.76   2829.37 o   0.38712
   7   8   5    76702.73    76298.27   3378.35 o   0.41008
   8   8   5    10515.93     9335.68   2011.40 o   0.43734
   9   8   5     4470.37     3070.93   1837.92 o   0.46813
  10   8   5      613.02     1300.02   2160.31 o   0.50181
  11   8   5    26410.34    23496.47   3259.47 o   0.53784
  12   8   5     2168.61     1682.67   3545.08 o   0.57577
  -6   9   5     2328.21      243.72   1874.73 o   0.59000
  -5   9   5     1883.45     1518.53   1874.73 o   0.55433
  -4   9   5     7606.57     8650.02   1844.49 o   0.52081
  -3   9   5     7600.78     7119.66    935.92 o   0.48990
  -2   9   5      503.39       74.99    623.95 o   0.46210
  -1   9   5     5261.05     3506.40    516.95 o   0.43802
   0   9   5   266457.31   257916.88   3775.95 o   0.41830
   1   9   5    10341.25     9364.29    662.82 o   0.40358
   2   9   5    40059.33    39880.09   1107.15 o   0.39441
   3   9   5    14877.90    15438.43    927.95 o   0.39119
   4   9   5      368.97     1467.52    720.10 o   0.39407
   5   9   5    25734.40    26396.45   1520.16 o   0.40291
   6   9   5   130061.78   126289.09   4001.60 o   0.41733
   7   9   5      178.25      768.64   1193.07 o   0.43678
   8   9   5     2585.62     2014.21   1349.81 o   0.46063
   9   9   5     4718.26     7328.88   2435.80 o   0.48823
  10   9   5    80019.08    86956.63   4538.90 o   0.51899
  11   9   5     1143.41     1002.73   2715.13 o   0.55237
  12   9   5      413.07     3824.64   3197.39 o   0.58792
   5 -10  -5     5161.74     1781.00   5624.20 o   0.59578
   4 -10  -5      649.89        0.00   2249.68 o   0.56323
   3 -10  -5    24541.61    23471.66   1874.73 o   0.53318
   2 -10  -5      149.34       74.99    937.37 o   0.50609
   1 -10  -5     5618.93     9448.65   1124.84 o   0.48246
   0 -10  -5      166.91        0.00    749.89 o   0.46280
  -1 -10  -5    26425.25    26396.24   1499.79 o   0.44765
   2  10   5    15132.36    14829.14    854.04 o   0.43747
   3  10   5    31741.63    29019.79    987.49 o   0.43262
   4  10   5    12968.63    10032.14    987.62 o   0.43327
   5  10   5      253.50      112.48   1060.51 o   0.43940
   6  10   5     4016.73     5485.28   1440.21 o   0.45079
   7  10   5    38395.50    35768.90   2635.45 o   0.46705
   8  10   5     8466.45    10561.91   1589.77 o   0.48769
   9  10   5     2811.91     1735.72   1638.81 o   0.51219
  10  10   5    14164.10    10372.09   2792.77 o   0.54002
  11  10   5     8259.02     8036.47   3086.61 o   0.57069
   3 -11  -5      254.86     1855.99   2624.63 o   0.57733
   2 -11  -5      451.20      637.41   2062.21 o   0.55088
   1 -11  -5    28160.27    27877.28   1874.73 o   0.52764
   0 -11  -5     3807.66     3805.71    937.37 o   0.50807
  -1 -11  -5    29400.35    24184.05   1687.26 o   0.49259
  -2 -11  -5    25996.81    21746.90   1687.26 o   0.48160
  -3 -11  -5    19768.92    22740.51   1687.26 o   0.47542
   4  11   5    77274.70    82251.48   3549.85 o   0.47423
   5  11   5    14890.89    15121.60   2071.75 o   0.47807
   6  11   5    11389.68    12604.71   2294.41 o   0.48682
   7  11   5    27702.22    34928.89   2641.34 o   0.50023
   8  11   5   122498.14   126464.75   5223.47 o   0.51792
   9  11   5     7493.43     9270.09   2774.38 o   0.53949
  10  11   5     7217.82     6797.27   2971.92 o   0.56448
  11  11   5     1032.79     2143.65   3096.25 o   0.59246
   2 -12  -5     5448.59        0.00   3187.05 o   0.59627
   1 -12  -5    24791.22    20884.53   2999.57 o   0.57340
   0 -12  -5     1261.28       56.24   2624.63 o   0.55391
  -1 -12  -5     6986.26     6449.08   1499.79 o   0.53818
  -2 -12  -5     4299.12     3149.55   1312.31 o   0.52654
  -3 -12  -5    53816.02    47880.68   2437.15 o   0.51926
  -4 -12  -5    43549.12    44693.63   2624.63 o   0.51654
   5  12   5     7471.99     8267.57   1559.87 o   0.51844
   6  12   5    13668.36     7799.89   1837.92 o   0.52491
   7  12   5     1250.89      665.53   2121.02 o   0.53578
   8  12   5     3658.07     4994.08   2108.62 o   0.55081
   9  12   5    58948.22    72733.24   4684.55 o   0.56965
  10  12   5     3903.95     5678.39   3485.76 o   0.59194
   0 -13  -5     3069.91     2868.34   2437.15 o   0.60021
  -1 -13  -5      101.04      299.96   2624.63 o   0.58427
  -2 -13  -5    15996.07    18091.17   3374.52 o   0.57209
  -3 -13  -5     7025.81     7423.94   1874.73 o   0.56390
  -4 -13  -5     9507.24    10123.56   1687.26 o   0.55988
  -5 -13  -5     3969.29     4930.55   1499.79 o   0.56013
  -6 -13  -5     4778.85     2549.64   2999.57 o   0.56462
   7  13   5     1063.53        0.00   2184.29 o   0.57327
   8  13   5    24549.15    31429.90   3446.65 o   0.58589
  -7 -10   6    11625.26    11762.92   3378.35 o   0.59226
  -6 -10   6    22895.82    24557.51   2355.44 o   0.58094
  -5 -10   6      584.98     1366.68   2071.75 o   0.57358
  -4 -10   6     3111.41     4039.87   1638.81 o   0.57033
  -3 -10   6     1485.35     2287.17   1874.73 o   0.57127
  -2 -10   6      757.66       56.24   1687.26 o   0.57638
  -1 -10   6      631.44      862.38   1687.26 o   0.58554
   0 -10   6      767.17      581.17   1874.73 o   0.59857
  -9  -9   6     1600.08     5351.21   2560.04 o   0.59573
  -8  -9   6     7390.01    11504.50   3816.99 o   0.57475
  -7  -9   6      496.99     7451.60   2774.38 o   0.55729
  -6  -9   6    21554.87    24805.18   2774.38 o   0.54369
  -5  -9   6        0.61       56.24   1401.53 o   0.53423
  -4  -9   6      132.56     2508.75   1470.57 o   0.52915
  -3  -9   6      473.30      215.43   1662.97 o   0.52856
  -2  -9   6    16420.17    16339.42   1799.74 o   0.53249
  -1  -9   6     7863.96     4508.07   1485.96 o   0.54083
   0  -9   6    18298.95    16816.35   2249.68 o   0.55338
   1  -9   6    17959.38    19647.20   2999.57 o   0.56988
   2  -9   6      672.71      468.68   2249.68 o   0.58997
 -10  -8   6      408.30     1151.97   3416.17 o   0.59485
  -9  -8   6     9956.06    15072.85   3579.22 o   0.56817
  -8  -8   6     2295.63     9353.07   3600.52 o   0.54458
  -7  -8   6    21753.84    25072.20   3259.47 o   0.52451
  -6  -8   6       22.50      187.47   1525.53 o   0.50837
  -5  -8   6     1699.55     2550.13   1975.75 o   0.49654
  -4  -8   6    22448.71    24441.33   2071.75 o   0.48934
  -3  -8   6     3384.69     3762.44   1247.90 o   0.48697
  -2  -8   6     6667.54    11022.48   1419.29 o   0.48951
  -1  -8   6      405.13     1813.45   1120.95 o   0.49687
   0  -8   6     6114.52    10005.75   1525.53 o   0.50884
   1  -8   6    13879.36    13132.34   1662.97 o   0.52512
   2  -8   6      343.63      918.69   1520.16 o   0.54532
   3  -8   6     1734.39       18.75   2062.21 o   0.56901
   4  -8   6      445.12      581.17   2812.10 o   0.59579
 -10  -7   6      525.08     2689.55   2746.16 o   0.57289
  -9  -7   6      187.40     4363.60   2355.44 o   0.54358
  -8  -7   6       22.71      369.87   2310.91 o   0.51725
  -7  -7   6    13637.84    14623.19   2667.46 o   0.49436
  -6  -7   6      429.30     1713.51   1799.74 o   0.47543
  -5  -7   6     1336.85     1173.58   1349.81 o   0.46092
  -4  -7   6     6635.67     2877.07   1033.89 o   0.45129
  -3  -7   6     6781.69     4031.87    987.49 o   0.44683
  -2  -7   6     1995.63     1441.07    721.04 o   0.44770
  -1  -7   6     1569.43     1393.12    696.26 o   0.45387
   0  -7   6   102033.30   106505.34   2866.77 o   0.46514
   1  -7   6      138.20      423.31    987.49 o   0.48113
   2  -7   6     2697.32     3218.18   1155.45 o   0.50141
   3  -7   6     8201.14    10052.88   1525.53 o   0.52548
   4  -7   6      213.57       74.99   1731.37 o   0.55283
   5  -7   6    13760.93    13100.73   2150.18 o   0.58302
 -11  -6   6    14838.92     9537.68   4086.83 o   0.58865
 -10  -6   6      109.40     1106.93   2462.36 o   0.55436
  -9  -6   6    15013.48    10812.22   2554.61 o   0.52239
  -8  -6   6     3543.07     2594.05   2071.75 o   0.49322
  -7  -6   6     5346.34     6704.94   2072.23 o   0.46735
  -6  -6   6       36.05      293.89    964.54 o   0.44538
  -5  -6   6     3486.99     2906.79    987.49 o   0.42789
  -4  -6   6    11801.94    13698.87   1574.26 o   0.41546
  -3  -6   6    34336.20    31772.93   1419.29 o   0.40854
  -2  -6   6     1214.92      731.15    762.77 o   0.40742
  -1  -6   6     9248.78     8170.55    685.26 o   0.41215
   0  -6   6     9617.62     9370.48    819.41 o   0.42252
   1  -6   6    81931.15    79146.36   2214.30 o   0.43814
   2  -6   6     3020.70     5455.47   1193.07 o   0.45848
   3  -6   6    25721.88    28222.03   2150.18 o   0.48293
   4  -6   6    37984.51    34856.69   2214.30 o   0.51090
   5  -6   6     3613.59     1750.05   1638.81 o   0.54186
   6  -6   6    11003.35    12256.43   2495.80 o   0.57532
 -11  -5   6     6307.21     6192.19   2979.47 o   0.57624
 -10  -5   6     2140.92     3216.54   2384.66 o   0.53959
  -9  -5   6     3586.89     4277.96   2428.34 o   0.50502
  -8  -5   6    56410.63    54386.00   2651.27 o   0.47299
  -7  -5   6     8353.42    10614.37   1440.21 o   0.44405
  -6  -5   6    65984.49    63556.71   2738.54 o   0.41885
  -5  -5   6     8187.40     7973.38   1035.88 o   0.39808
  -4  -5   6   271672.47   272470.78   5562.94 o   0.38248
  -3  -5   6    80264.02    77417.86   2026.03 o   0.37269
  -2  -5   6    13458.24    14304.21    964.54 o   0.36917
  -1  -5   6   105348.87   107155.99   2312.09 o   0.37212
   0  -5   6      511.91      452.52    516.95 o   0.38136
   1  -5   6    24739.22    22361.89   1387.25 o   0.39647
   2  -5   6    16946.41    17060.07   1590.76 o   0.41681
   3  -5   6    11245.93    11043.01    987.62 o   0.44165
   4  -5   6    10229.22    10867.68   1302.18 o   0.47028
   5  -5   6       56.69     1464.80   1485.96 o   0.50206
   6  -5   6      514.03      406.67   1559.87 o   0.53642
   7  -5   6     5783.08     7174.41   1975.75 o   0.57290
 -11  -4   6     6648.06     5049.54   2330.02 o   0.56774
 -10  -4   6      277.94     1352.51   3231.79 o   0.52891
  -9  -4   6    27964.54    22251.59   2838.57 o   0.49187
  -8  -4   6    77884.82    75867.93   3148.52 o   0.45708
  -7  -4   6   100842.40   102971.16   3908.94 o   0.42508
  -6  -4   6   137350.28   135036.58   3421.94 o   0.39654
  -5  -4   6     3364.81     3397.59    935.92 o   0.37227
  -4  -4   6    40580.99    41170.67   1277.31 o   0.35315
  -3  -4   6    84290.81    83450.34   2375.12 o   0.34005
  -2  -4   6    11149.34    12583.78    935.92 o   0.33366
  -1  -4   6   225358.67   220277.94   3188.69 o   0.33439
   0  -4   6     4498.62     4684.96    355.71 o   0.34219
   1  -4   6    21347.04    22093.66   1120.95 o   0.35658
   2  -4   6    35745.70    34278.72   1440.21 o   0.37682
   3  -4   6    58279.19    55465.65   2108.62 o   0.40203
   4  -4   6   110104.73   105519.27   2449.74 o   0.43133
   5  -4   6     6456.20     4100.04   1067.12 o   0.46395
   6  -4   6    12222.64    12438.64   1615.90 o   0.49924
   7  -4   6      182.24     1175.71   1837.92 o   0.53667
   8  -4   6     6218.96     9081.21   2515.22 o   0.57583
 -11  -3   6       96.11     2495.05   2411.36 o   0.56334
 -10  -3   6     3024.34     3277.47   2290.00 o   0.52256
  -9  -3   6     3219.70     4338.13   2249.68 o   0.48330
  -8  -3   6    15277.66    17165.28   2214.30 o   0.44594
  -7  -3   6      737.37     3986.65   1589.77 o   0.41102
  -6  -3   6     3565.33     1265.44   1458.20 o   0.37921
  -5  -3   6   166912.53   169479.84   2880.42 o   0.35136
  -4  -3   6        0.25      112.48    762.77 o   0.32846
  -3  -3   6     3145.69     2856.21    482.27 o   0.31162
  -2  -3   6    52278.84    51208.78   1075.09 o   0.30185
  -1  -3   6    71531.22    68294.70   2425.86 o   0.29985
   0  -3   6    46024.30    46005.95    670.72 o   0.30576
   1  -3   6   619997.38   644634.69   8912.02 o   0.31914
   2  -3   6     8129.94     9411.16    585.57 o   0.33912
   3  -3   6    29255.78    29653.46   1975.23 o   0.36461
   4  -3   6    25684.34    21089.40   1520.16 o   0.39455
   5  -3   6     1576.18      393.69    623.95 o   0.42799
   6  -3   6    22437.93    17785.04   1826.77 o   0.46419
   7  -3   6      596.42       56.24   1589.77 o   0.50255
   8  -3   6     3968.52     7013.91   2043.42 o   0.54261
  -9   3  -6     5353.62     9017.46   4874.31 o   0.58402
 -11  -2   6    14481.74    16407.80   3281.48 o   0.56313
 -10  -2   6      784.00      657.49   2276.43 o   0.52071
  -9  -2   6        2.48       83.64   2183.82 o   0.47953
  -8  -2   6    41659.33    39943.63   4116.39 o   0.43994
  -7  -2   6    14852.39    16848.43   2835.92 o   0.40241
  -6  -2   6      452.19      615.29   1387.25 o   0.36756
  -5  -2   6   128741.16   128777.86   2971.92 o   0.33624
  -4  -2   6   121112.18   133102.56   4103.06 o   0.30951
  -3  -2   6   113800.43   117107.85   3776.32 o   0.28866
  -2  -2   6   119837.48   128580.62   1756.70 o   0.27502
  -1  -2   6      640.22      802.39    503.04 o   0.26970
   0  -2   6    47805.82    50880.71   1171.14 o   0.27318
   1  -2   6     3765.11     2683.15    585.57 o   0.28513
   2  -2   6   156760.23   153505.72   2847.81 o   0.30456
   3  -2   6      302.61      956.11    530.25 o   0.33015
   4  -2   6   120184.62   122804.15   1841.73 o   0.36060
   5  -2   6    37527.41    39903.84   1035.88 o   0.39478
   6  -2   6      594.15     1059.22    762.77 o   0.43180
   7  -2   6    52458.36    53546.12   2682.90 o   0.47100
   8  -2   6     2003.54     1670.97   3306.14 o   0.51188
   9  -2   6        5.54     1301.06   3040.33 o   0.55406
 -10   2  -6      313.77     2830.85   4499.36 o   0.59727
 -11  -1   6     2598.94     3011.70   3416.17 o   0.56712
 -10  -1   6     1822.34     1447.87   2183.82 o   0.52340
  -9  -1   6     5947.02     3237.07   1950.20 o   0.48070
  -8  -1   6     4944.74     4500.99   1902.08 o   0.43929
  -7  -1   6      202.88      603.23   1419.29 o   0.39958
  -6  -1   6    26463.72    26193.63   2184.29 o   0.36213
  -5  -1   6    59918.48    63398.16   2051.53 o   0.32772
  -4  -1   6    33738.90    25786.95   1723.33 o   0.29740
  -3  -1   6   132550.34   119530.79   2108.62 o   0.27255
  -2  -1   6   198953.89   213028.16   3963.93 o   0.25476
  -1  -1   6    59990.31    61153.79   1325.64 o   0.24558
   0  -1   6   269507.00   271870.19   3306.14 o   0.24598
   1  -1   6    51295.80    55917.43   1387.19 o   0.25590
   2  -1   6   174811.09   167741.70   2449.74 o   0.27432
   3  -1   6    60503.55    62409.86   1708.08 o   0.29967
   4  -1   6      277.82       74.99    662.82 o   0.33036
   5  -1   6   106360.62   108642.30   2582.44 o   0.36505
   6  -1   6    23951.89    26325.00   1349.81 o   0.40271
   7  -1   6     2283.49     4201.74   1699.34 o   0.44257
   8  -1   6    39781.10    41070.93   4041.56 o   0.48410
   9  -1   6    14674.20    29627.16   3683.46 o   0.52690
  10  -1   6       40.33     1171.71   3446.65 o   0.57068
 -11   0   6      538.26      805.25   4864.65 o   0.57521
 -10   0   6    19928.02    21873.13   3413.39 o   0.53057
  -9   0   6      678.69     4028.53   2195.88 o   0.48675
  -8   0   6     6670.15     5912.20   1520.16 o   0.44400
  -7   0   6     2036.00     1829.81   1075.09 o   0.40266
  -6   0   6    29717.92    28778.14   1520.16 o   0.36321
  -5   0   6    14891.57    10254.03   1075.09 o   0.32632
  -4   0   6   185650.86   191822.30   4837.21 o   0.29299
  -3   0   6     5086.70     5427.35   1325.64 o   0.26454
  -2   0   6    11600.46    14221.35   1387.25 o   0.24272
  -1   0   6   185816.48   185429.84   1855.89 o   0.22940
   0   0   6   221189.66   211845.27   3245.78 o   0.22611
   1   0   6    54536.49    50040.11    987.62 o   0.23326
   2   0   6   644886.63   680178.25   9043.60 o   0.24997
   3   0   6   127410.51   126966.53   1918.75 o   0.27449
   4   0   6       77.10      121.86    530.25 o   0.30494
   5   0   6       15.50      181.33    720.10 o   0.33973
   6   0   6      453.83      721.77    795.38 o   0.37767
   7   0   6    30237.70    29732.03   1231.40 o   0.41790
   8   0   6    96652.30   110114.63   6951.07 o   0.45982
   9   0   6    24985.61    25883.62   3378.42 o   0.50300
  10   0   6     7775.15    10293.96   3306.14 o   0.54715
  11   0   6     3300.53    11323.39   3711.78 o   0.59205
 -11   1   6      418.64     5210.36   3734.65 o   0.58724
 -10   1   6       37.08     1982.48   3040.33 o   0.54203
  -9   1   6    37497.91    34128.53   2838.57 o   0.49752
  -8   1   6     6714.09     8929.58   1387.19 o   0.45392
  -7   1   6     9523.28     7414.57   1325.64 o   0.41152
  -6   1   6   116518.29   112060.83   3783.02 o   0.37073
  -5   1   6     2128.59     1419.65    987.62 o   0.33214
  -4   1   6    12958.53    14309.48   1653.07 o   0.29661
  -3   1   6    25073.65    29330.20   1855.89 o   0.26538
  -2   1   6     9287.83     6786.53    662.82 o   0.24013
  -1   1   6     6895.21     6430.33    397.69 o   0.22289
   0   1   6   412574.41   405654.72   3579.22 o   0.21561
   1   1   6     5001.43     4902.43    662.82 o   0.21927
   2   1   6     3484.24     2962.08    397.69 o   0.23337
   3   1   6   225780.25   235030.38   3496.08 o   0.25618
   4   1   6   181396.83   183355.16   3229.59 o   0.28562
   5   1   6     3410.95     4483.36    585.57 o   0.31987
   6   1   6   259607.38   252099.91   6756.85 o   0.35755
   7   1   6   191452.86   191637.36   4785.96 o   0.39768
   8   1   6    45010.80    38519.30   2088.78 o   0.43960
   9   1   6    32872.45    31954.82   4109.47 o   0.48284
  10   1   6    20673.73    16787.75   4693.42 o   0.52707
 -11  -1  -6      203.37       18.75   6749.04 o   0.57206
 -10   2   6      912.53     5365.89   3113.13 o   0.55753
  -9   2   6      186.41      424.59   2449.74 o   0.51271
  -8   2   6      197.96     2285.51   1730.52 o   0.46872
  -7   2   6    60289.81    52740.27   2150.18 o   0.42580
  -6   2   6      793.61     1496.64   1212.93 o   0.38432
  -5   2   6   164040.94   157805.97   3693.34 o   0.34480
  -4   2   6      541.10     1784.80    762.77 o   0.30799
  -3   2   6       65.36        0.00    482.27 o   0.27497
  -2   2   6    56732.01    41577.98   1785.93 o   0.24729
  -1   2   6     5420.12     8111.01    762.77 o   0.22689
   0   2   6      901.53      654.50    482.27 o   0.21585
   1   2   6    20135.30    22215.59    795.38 o   0.21562
   2   2   6   332808.81   322194.31   4368.58 o   0.22623
   3   2   6    35922.58    37860.23    795.38 o   0.24627
   4   2   6     1790.27      337.45    397.69 o   0.27370
   5   2   6   595462.81   620370.75   8434.47 o   0.30652
   6   2   6    48949.57    48239.80   1323.34 o   0.34320
   7   2   6    51358.98    49944.69   2043.42 o   0.38263
   8   2   6    11554.88     9976.80   1382.26 o   0.42404
   9   2   6     4204.21     4404.79   2508.26 o   0.46690
  10   2   6     1679.06     1597.91   2715.13 o   0.51085
  11   2   6      868.59     2034.09   3446.65 o   0.55564
 -12  -2  -6    16073.80     4724.33   5811.67 o   0.60107
 -10   3   6     8282.69     5203.12   3331.91 o   0.57673
  -9   3   6    15722.65    20847.03   3579.22 o   0.53194
  -8   3   6      869.38      900.18   2184.29 o   0.48794
  -7   3   6    12253.20    12132.98   1302.18 o   0.44498
  -6   3   6    30143.19    28892.87   1550.84 o   0.40337
  -5   3   6    61549.12    58577.81   1731.37 o   0.36359
  -4   3   6   131887.86   137013.98   2600.71 o   0.32630
  -3   3   6   212460.08   223833.73   4103.06 o   0.29246
  -2   3   6     9389.10    10723.47   1254.13 o   0.26341
  -1   3   6    23038.71    23667.78    311.97 o   0.24087
   0   3   6     1522.55     1569.30   1035.88 o   0.22680
   1   3   6    39997.38    33604.59    265.13 o   0.22281
   2   3   6   108764.47   109272.48    794.89 o   0.22943
   3   3   6   208534.80   200261.14   4671.10 o   0.24580
   4   3   6     3105.10     3041.88    762.77 o   0.27015
   5   3   6    12736.51    11308.39    899.87 o   0.30056
   6   3   6    24706.29    22292.83   1349.81 o   0.33537
   7   3   6    63257.30    83349.46   5756.24 o   0.37336
   8   3   6   111657.90   113914.80   5201.42 o   0.41365
   9   3   6      319.64     1366.07   1887.57 o   0.45564
  10   3   6      791.67     2027.05   2792.77 o   0.49889
  11   3   6    13278.86    10076.69   3711.78 o   0.54310
  12   3   6     8225.76     9515.70   4186.40 o   0.58806
 -10   4   6     4546.52     3674.48   4499.36 o   0.59928
  -9   4   6     5642.56     2762.01   2600.71 o   0.55478
  -8   4   6     2457.13     2607.61   2294.41 o   0.51110
  -7   4   6     1159.86     3877.63   1305.87 o   0.46845
  -6   4   6      441.76      881.12    696.26 o   0.42715
  -5   4   6    10943.61    11567.10   1006.09 o   0.38762
  -4   4   6   154365.80   158517.67   3291.47 o   0.35048
  -3   4   6    15836.21    15785.25    964.54 o   0.31655
  -2   4   6    17461.28    12103.28    503.04 o   0.28698
  -1   4   6      724.06      341.20    503.04 o   0.26325
   0   4   6   326829.75   322556.53   5085.68 o   0.24703
   1   4   6       25.62       50.62    355.71 o   0.23987
   2   4   6    71158.84    74900.84   1799.74 o   0.24257
   3   4   6    51776.86    52964.63   1485.96 o   0.25481
   4   4   6   237810.06   238768.97   4503.26 o   0.27531
   5   4   6    52821.46    54502.03   1525.53 o   0.30242
   6   4   6    48073.95    44120.44   1918.75 o   0.33452
   7   4   6    33869.72    29842.11   3511.06 o   0.37031
   8   4   6    38851.33    35958.81   2214.30 o   0.40884
   9   4   6    53706.27    59037.80   3445.77 o   0.44939
  10   4   6    69172.23    71049.49   3431.72 o   0.49147
  11   4   6      894.44     1457.53   3245.78 o   0.53471
  12   4   6      596.31      455.34   5092.09 o   0.57886
  -9   5   6     2330.78     4424.37   4124.41 o   0.58082
  -8   5   6     3346.05     3824.46   2651.27 o   0.53768
  -7   5   6     8058.35    14266.72   4686.83 o   0.49561
  -6   5   6      325.58     1382.78    696.26 o   0.45491
  -5   5   6    17224.39    17491.02    987.49 o   0.41599
  -4   5   6    52436.07    55926.29   1799.74 o   0.37939
  -3   5   6    17554.02    12702.73    526.61 o   0.34585
  -2   5   6    13513.33    13598.92    348.13 o   0.31634
  -1   5   6        7.04       18.75    720.10 o   0.29210
   0   5   6   103968.32   101078.22   2160.31 o   0.27451
   1   5   6   161341.70   156699.53   2385.96 o   0.26491
   2   5   6      436.93      431.19    503.04 o   0.26416
   3   5   6   188543.70   191716.33   4772.19 o   0.27235
   4   5   6        5.55       92.58    651.09 o   0.28871
   5   5   6    45791.23    43517.71   1075.09 o   0.31196
   6   5   6    36960.25    30632.52   1440.21 o   0.34069
   7   5   6    70647.28    66034.33   3040.33 o   0.37364
   8   5   6    20721.02    21281.42   2267.10 o   0.40980
   9   5   6    15573.36    16786.79   1837.92 o   0.44838
  10   5   6      440.21      719.14   2121.69 o   0.48881
  11   5   6      425.04     1340.37   3282.39 o   0.53068
  12   5   6    12479.15    11559.13   5756.24 o   0.57366
  -8   6   6    13437.22    19009.79   5061.78 o   0.56720
  -7   6   6      587.13      112.48   2437.15 o   0.52588
  -6   6   6    19128.68    17657.78   2477.12 o   0.48598
  -5   6   6    72036.34    77027.22   2526.45 o   0.44786
  -4   6   6     2463.14     1315.47    794.89 o   0.41204
  -3   6   6    61034.96    62027.96   2214.30 o   0.37916
  -2   6   6    31285.34    29154.11   1075.09 o   0.35004
  -1   6   6    28316.10    26704.30   1212.93 o   0.32571
   0   6   6     4029.26     2653.12    185.59 o   0.30729
   1   6   6     2773.03     2546.45    360.52 o   0.29589
   2   6   6     6310.13     6256.38    720.10 o   0.29235
   3   6   6   428803.38   406077.28   7022.12 o   0.29693
   4   6   6   290672.56   293710.06   4634.05 o   0.30928
   5   6   6    41934.41    37644.64   2121.02 o   0.32852
   6   6   6    18989.44    16933.26   1785.93 o   0.35353
   7   6   6    35345.14    31900.16   1975.23 o   0.38318
   8   6   6    32152.92    32235.12   2323.43 o   0.41648
   9   6   6     1258.49     1420.34   1524.84 o   0.45263
  10   6   6    11510.65     8432.55   2249.68 o   0.49100
  11   6   6       16.07      206.22   1844.49 o   0.53110
  12   6   6      428.91     6824.05   3776.32 o   0.57258
  -8   7   6       58.28       37.49   3374.52 o   0.59922
  -7   7   6     5249.15     3205.79   2999.57 o   0.55876
  -6   7   6     5794.51     4930.55   2624.63 o   0.51975
  -5   7   6     3663.59     1168.31   1975.23 o   0.48256
  -4   7   6    19966.99    19860.04   1155.45 o   0.44762
  -3   7   6     5073.38     4975.54    670.72 o   0.41552
  -2   7   6    58534.95    52932.98   1708.08 o   0.38695
  -1   7   6   278968.09   275249.81   4784.01 o   0.36275
   0   7   6    12987.90    12298.25    503.04 o   0.34386
   1   7   6    29324.91    30091.29   1212.93 o   0.33117
   2   7   6    38279.47    43988.48   1653.07 o   0.32541
   3   7   6      107.10      330.84    964.54 o   0.32695
   4   7   6   120600.04   116886.38   3148.52 o   0.33570
   5   7   6    93905.35    92040.02   3314.09 o   0.35110
   6   7   6    23585.17    23808.01   1708.08 o   0.37234
   7   7   6    57649.73    64855.74   2521.86 o   0.39848
   8   7   6     2882.09     6154.41   1841.73 o   0.42863
   9   7   6    53182.21    62330.32   3813.83 o   0.46201
  10   7   6      233.37     1597.85   2183.82 o   0.49796
  11   7   6        4.47      714.46   2392.01 o   0.53596
  12   7   6     5565.20     5189.06   4041.56 o   0.57562
  -7   8   6       74.70        0.00   2624.63 o   0.59382
  -5   8   6     8144.04     7480.19   2437.15 o   0.51950
  -4   8   6    12799.42    16741.37   2999.57 o   0.48548
  -3   8   6     9547.17     7789.52   1325.64 o   0.45419
  -2   8   6   232199.56   242456.50   3915.46 o   0.42623
  -1   8   6    17780.23    16906.75    853.35 o   0.40229
   0   8   6    10830.83    10878.27    538.70 o   0.38313
   1   8   6    43150.23    44414.30   1035.88 o   0.36950
   2   8   6   192853.13   187661.42   3950.47 o   0.36202
   3   8   6    64888.11    67642.62   2249.68 o   0.36107
   4   8   6   164680.63   179385.83   3629.26 o   0.36671
   5   8   6   161619.13   159286.55   5016.52 o   0.37863
   6   8   6     3945.62     5172.71   1653.07 o   0.39627
   7   8   6    65985.23    59960.00   2150.18 o   0.41891
   8   8   6    45140.79    47396.94   2160.31 o   0.44580
   9   8   6     2133.48     3143.82   2051.53 o   0.47620
  10   8   6      899.77      234.66   2330.02 o   0.50949
  11   8   6    49725.67    52413.08   3738.00 o   0.54515
  12   8   6     6178.08     3963.92   2927.84 o   0.58273
  -6   9   6      606.63       37.49   2249.68 o   0.59356
  -5   9   6      118.42       37.49   1874.73 o   0.55825
  -4   9   6     4096.77     1736.10   1491.18 o   0.52513
  -3   9   6    14580.27    14469.66   2121.69 o   0.49463
  -2   9   6     2096.49     3242.58    819.41 o   0.46728
  -1   9   6     9444.80    10994.99    696.26 o   0.44365
   0   9   6    63086.60    63066.15   1706.69 o   0.42437
   1   9   6     7174.63     7228.97    651.09 o   0.41004
   2   9   6    12957.25    12833.27    935.92 o   0.40121
   3   9   6     3697.19     2474.65    927.95 o   0.39823
   4   9   6   138616.63   129215.97   3711.78 o   0.40124
   5   9   6     2530.76     3940.69   1120.95 o   0.41011
   6   9   6      253.21      262.46   1120.95 o   0.42446
   7   9   6     1575.51     1797.67   1120.95 o   0.44377
   8   9   6     1473.17     2753.32   1525.53 o   0.46742
   9   9   6     8166.96     8961.22   2183.82 o   0.49479
  10   9   6     5260.26     4821.59   2294.41 o   0.52530
  11   9   6    27579.10    30520.32   3557.75 o   0.55844
  12   9   6     5649.64     8458.21   3603.47 o   0.59376
   5 -10  -6     3297.04     8773.75   4686.83 o   0.59845
   4 -10  -6     4765.38     7573.92   3936.94 o   0.56619
   3 -10  -6     9392.26     8848.74   5061.78 o   0.53645
  -2  10   6      828.66      695.93    762.77 o   0.50968
  -1  10   6      935.60     2708.99    795.38 o   0.48637
   0  10   6    10019.34     8665.69    794.89 o   0.46704
   1  10   6    25323.85    20898.85    987.49 o   0.45219
   2  10   6    25176.52    22133.10   1006.09 o   0.44229
   3  10   6    18070.29    17665.88    794.89 o   0.43766
   4  10   6    15259.77    13330.80   1254.13 o   0.43848
   5  10   6       37.90      304.27    987.62 o   0.44470
   6  10   6     3398.06     2865.09   1419.29 o   0.45612
   7  10   6     4611.21     2819.27   1446.81 o   0.47235
   8  10   6    35367.04    36793.77   2600.71 o   0.49293
   9  10   6    23384.23    26453.25   2772.80 o   0.51732
  10  10   6     2101.98      419.30   2108.62 o   0.54502
  11  10   6     3759.36     4812.29   2641.34 o   0.57556
   3 -11  -6    16222.28    10742.22   3561.99 o   0.57934
   2 -11  -6     5658.94     5342.99   2624.63 o   0.55312
   1 -11  -6       46.43     2324.67   2249.68 o   0.53012
   0 -11  -6    40774.77    33276.52   1874.73 o   0.51079
  -1 -11  -6     4206.97     2699.62   1124.84 o   0.49555
   2  11   6     2841.39     3411.40    720.10 o   0.48478
   3  11   6    12120.98    13235.41   1212.93 o   0.47880
   4  11   6     1891.48      559.51   1033.89 o   0.47777
   5  11   6    20141.44    18286.08   2184.29 o   0.48174
   6  11   6    55767.38    65931.38   3496.08 o   0.49058
   7  11   6    22637.92    19624.90   2641.34 o   0.50403
   8  11   6    76189.20    87801.94   4675.92 o   0.52174
   9  11   6     3395.17     3539.75   2667.46 o   0.54329
  10  11   6     4080.23     4080.63   3325.95 o   0.56824
  11  11   6       14.64     1506.79   3291.47 o   0.59617
   2 -12  -6     2870.36        0.00   2812.10 o   0.59737
   1 -12  -6    14372.97    12035.79   3187.05 o   0.57467
   0 -12  -6     6692.32     4836.81   2249.68 o   0.55536
  -1 -12  -6    12366.14    14304.21   2812.10 o   0.53981
  -2 -12  -6      743.34       18.75   1124.84 o   0.52834
  -3 -12  -6    23218.61    26621.21   2062.21 o   0.52124
   4  12   6    23108.38    23632.02   1525.53 o   0.51867
   5  12   6    22760.81    27455.46   2386.15 o   0.52070
   6  12   6     4255.56     1077.97   1988.45 o   0.52728
   7  12   6      119.28     1291.11   2160.31 o   0.53825
   8  12   6     5787.13     9504.39   2425.86 o   0.55334
   9  12   6    31168.64    33563.17   3734.65 o   0.57223
  10  12   6    11025.15    12656.62   3291.47 o   0.59455
   0 -13  -6        1.23        0.00   2999.57 o   0.60057
  -1 -13  -6       11.85       18.75   2999.57 o   0.58477
  -2 -13  -6    13449.36    19740.94   3936.94 o   0.57273
  -3 -13  -6    18847.77    18559.86   3187.05 o   0.56469
  -4 -13  -6      205.06     2005.96   2624.63 o   0.56081
  -5 -13  -6     2527.19     3430.76   1312.31 o   0.56118
   6  13   6    15940.73    14987.17   2072.23 o   0.56580
   7  13   6    12773.26     9359.88   2375.12 o   0.57456
   8  13   6       27.54       56.63   2026.03 o   0.58728
  -5 -10   7       88.39      867.31   1785.93 o   0.59865
  -4 -10   7     6085.78     5071.84   1756.70 o   0.59567
  -3 -10   7     3225.79     2362.16   2062.21 o   0.59669
  -2 -10   7      736.24     3468.26   2437.15 o   0.60171
  -8  -9   7     4480.21       74.99   2695.80 o   0.59843
  -7  -9   7    10682.25     4658.77   2582.44 o   0.58181
  -6  -9   7     9536.72     8679.77   1974.98 o   0.56892
  -5  -9   7     3357.01     4577.23   1860.39 o   0.56003
  -4  -9   7     1620.39     2073.23   1446.81 o   0.55531
  -3  -9   7     4544.21     2417.39   1653.07 o   0.55489
  -2  -9   7     1912.13      904.37   1349.81 o   0.55876
  -1  -9   7     6263.68     9133.07   1837.92 o   0.56685
   0  -9   7     4938.50     3130.80   2062.21 o   0.57897
   1  -9   7       75.21        0.00   2249.68 o   0.59488
  -9  -8   7       13.75     2204.41   2667.46 o   0.59100
  -8  -8   7     2659.54     4171.28   2916.40 o   0.56849
  -7  -8   7      224.08      391.03   2317.02 o   0.54943
  -6  -8   7     7015.99     2757.18   2290.00 o   0.53419
  -5  -8   7     1318.61     1267.55   1323.34 o   0.52308
  -4  -8   7    18984.08    19418.04   1902.08 o   0.51640
  -3  -8   7     8076.18     5004.57   1550.84 o   0.51430
  -2  -8   7     5222.38     3901.69   1349.81 o   0.51684
  -1  -8   7       41.82      898.81   1470.57 o   0.52396
   0  -8   7    12755.76     9588.66   1662.97 o   0.53547
   1  -8   7    50031.30    52602.89   2875.92 o   0.55110
   2  -8   7     6384.60     8132.59   1799.74 o   0.57050
   3  -8   7     7494.47    11848.31   3561.99 o   0.59332
 -10  -7   7     4057.84     5573.01   3804.16 o   0.59444
  -9  -7   7      216.31     2217.00   3571.46 o   0.56638
  -8  -7   7     3808.48     2185.02   2051.53 o   0.54129
  -7  -7   7    17497.92    19181.99   2600.71 o   0.51961
  -6  -7   7    73967.61    68683.33   3349.54 o   0.50177
  -5  -7   7     5231.40     3435.22   1574.26 o   0.48821
  -4  -7   7     4745.77     5164.86   1202.29 o   0.47927
  -3  -7   7      629.18      519.30   1067.12 o   0.47523
  -2  -7   7     1749.94     1788.48   1213.47 o   0.47621
  -1  -7   7    19245.60    25615.52   2428.34 o   0.48217
   0  -7   7    20057.59    18936.71   1837.92 o   0.49294
   1  -7   7      172.67     1605.30   1387.25 o   0.50821
   2  -7   7     6268.59     3452.98   1615.90 o   0.52759
   3  -7   7    26441.64    18943.59   1837.92 o   0.55065
   4  -7   7    41021.95    44854.18   3762.39 o   0.57694
 -10  -6   7     7703.14     7977.06   2774.50 o   0.57558
  -9  -6   7    11993.94    13180.29   2947.46 o   0.54500
  -8  -6   7      400.90      431.19   2554.61 o   0.51725
  -7  -6   7     5477.41     2973.22   1653.07 o   0.49280
  -6  -6   7     2014.10     2079.42   2160.31 o   0.47216
  -5  -6   7     7075.42     8580.56   1485.96 o   0.45587
  -4  -6   7    47283.03    39869.30   2207.17 o   0.44438
  -3  -6   7    59717.57    59609.63   1837.92 o   0.43810
  -2  -6   7    24527.57    23400.91   1615.90 o   0.43722
  -1  -6   7    11767.07    13048.14   1075.09 o   0.44180
   0  -6   7     1136.37     1637.01    724.57 o   0.45166
   1  -6   7    50046.36    47708.21   1860.39 o   0.46646
   2  -6   7    61737.81    70176.77   2646.68 o   0.48577
   3  -6   7      229.86      149.98   1305.87 o   0.50905
   4  -6   7     1028.70     1343.18   1621.55 o   0.53581
   5  -6   7      514.19      349.57   1994.53 o   0.56553
   6  -6   7     1167.33     4018.94   2449.74 o   0.59779
 -11  -5   7     5212.25     3337.02   3107.63 o   0.59558
 -10  -5   7    26905.06    25995.56   3206.54 o   0.56033
  -9  -5   7      557.46       18.75   2043.42 o   0.52726
  -8  -5   7    18684.73    21068.20   3051.07 o   0.49682
  -7  -5   7     5200.33     6509.96   1837.92 o   0.46952
  -6  -5   7     9850.78     7193.86   1470.57 o   0.44592
  -5  -5   7   112078.27   109631.90   3501.32 o   0.42664
  -4  -5   7   139218.77   141581.98   3466.28 o   0.41231
  -3  -5   7      239.95      719.38    899.28 o   0.40343
  -2  -5   7    23996.61    20570.62   1387.25 o   0.40037
  -1  -5   7    35644.14    31339.85   1589.77 o   0.40327
   0  -5   7     8622.64     7679.62   1033.89 o   0.41199
   1  -5   7    11883.45    10168.55   1173.77 o   0.42619
   2  -5   7    48465.06    53589.96   1871.85 o   0.44534
   3  -5   7    10381.61     7817.18   1171.14 o   0.46883
   4  -5   7     3722.97     3919.74   1382.26 o   0.49604
   5  -5   7      675.75      992.17   1559.87 o   0.52641
   6  -5   7     2071.29     3432.76   2600.71 o   0.55941
   7  -5   7     1519.74     4046.35   2210.52 o   0.59461
 -11  -4   7     8075.76     7266.59   3179.54 o   0.58637
 -10  -4   7    10487.54    10094.84   3298.43 o   0.54899
  -9  -4   7      297.04      131.23   2150.18 o   0.51355
  -8  -4   7    15875.20    11197.19   1756.70 o   0.48048
  -7  -4   7      227.55     1061.77   1485.96 o   0.45031
  -6  -4   7   111608.80   108492.54   3466.28 o   0.42366
  -5  -4   7   106894.05   107621.39   3062.71 o   0.40122
  -4  -4   7       25.97      307.46    670.72 o   0.38374
  -3  -4   7    65008.39    63323.91   2342.27 o   0.37191
  -2  -4   7    11838.90    10240.60   1155.45 o   0.36629
  -1  -4   7    26126.53    29003.16   1902.08 o   0.36716
   0  -4   7    92691.81    85971.38   2695.80 o   0.37447
   1  -4   7      218.71      922.37    503.04 o   0.38786
   2  -4   7    30398.69    27957.56   1708.08 o   0.40673
   3  -4   7   202709.27   208527.48   3868.67 o   0.43036
   4  -4   7       12.75      149.98   1035.88 o   0.45801
   5  -4   7     4256.34     6412.23   1044.39 o   0.48901
   6  -4   7      106.03      266.84   1699.34 o   0.52275
   7  -4   7    28609.93    33024.62   3225.27 o   0.55874
   8  -4   7     2633.50     6191.47   2562.13 o   0.59658
 -11  -3   7     3003.21     2535.81   2794.44 o   0.58110
 -10  -3   7     7833.42     9569.59   2580.51 o   0.54180
  -9  -3   7     6908.26     6927.46   2814.53 o   0.50418
  -8  -3   7    37517.01    36002.38   3185.94 o   0.46866
  -7  -3   7    24119.02    21203.58   2458.22 o   0.43573
  -6  -3   7    51406.30    45071.11   2847.81 o   0.40605
  -5  -3   7     2754.18     4806.82   1341.45 o   0.38036
  -4  -3   7   138083.56   129814.84   3776.32 o   0.35952
  -3  -3   7     3142.25     3652.70   1035.88 o   0.34442
  -2  -3   7     5988.82     6442.71    819.41 o   0.33583
  -1  -3   7    40718.48    49307.73   1349.81 o   0.33425
   0  -3   7     3360.39     2406.58    651.09 o   0.33978
   1  -3   7      565.33      897.75    819.41 o   0.35209
   2  -3   7   444045.69   450556.84   5828.28 o   0.37050
   3  -3   7    34488.54    29275.30   1891.51 o   0.39415
   4  -3   7     4159.50     6588.67    762.77 o   0.42217
   5  -3   7    42193.49    44344.56   1899.22 o   0.45375
   6  -3   7    24307.40    29219.33   2435.80 o   0.48820
   7  -3   7    10639.51    13720.84   2078.74 o   0.52494
   8  -3   7     1476.73     4034.39   2210.52 o   0.56355
 -11  -2   7      296.16       37.49   3521.31 o   0.57989
 -10  -2   7    10311.11     8717.96   2814.53 o   0.53893
  -9  -2   7     6421.08     6083.77   2526.45 o   0.49941
  -8  -2   7    53456.76    53921.17   3325.95 o   0.46169
  -7  -2   7     4859.96     4753.58   1806.94 o   0.42625
  -6  -2   7    52182.26    53699.23   3466.36 o   0.39371
  -5  -2   7     1746.98     3085.25   1387.19 o   0.36484
  -4  -2   7    24596.10    24029.06   1520.16 o   0.34059
  -3  -2   7    12605.57    10709.46   1323.34 o   0.32199
  -2  -2   7    59001.27    51830.66   1387.25 o   0.31006
  -1  -2   7    88427.47    88130.70   2043.42 o   0.30559
   0  -2   7     1484.40     1049.85    854.04 o   0.30891
   1  -2   7    21495.90    23535.04    987.62 o   0.31976
   2  -2   7     3313.10     2041.80    482.27 o   0.33742
   3  -2   7     5246.10     5406.73   1035.88 o   0.36090
   4  -2   7    19715.69    17148.51   1708.08 o   0.38914
   5  -2   7    14618.27    14119.55   1841.73 o   0.42118
   6  -2   7    20754.45    23046.69   2026.03 o   0.45623
   7  -2   7      450.52      501.54   1370.52 o   0.49364
   8  -2   7    19491.30    24994.45   2392.01 o   0.53293
  -9   2  -7    26512.18    25533.86   7498.93 o   0.57369
 -11  -1   7     3138.17     1315.32   2247.53 o   0.58276
 -10  -1   7     4317.58     4436.47   2728.03 o   0.54046
  -9  -1   7     5256.74     6571.60   2214.30 o   0.49936
  -8  -1   7     4946.87     5194.63   2067.78 o   0.45979
  -7  -1   7   104246.02   106549.72   4924.73 o   0.42220
  -6  -1   7     3720.77     3670.15   1871.85 o   0.38714
  -5  -1   7    68294.18    76777.37   3571.46 o   0.35537
  -4  -1   7    38773.92    36167.50   1387.19 o   0.32785
  -3  -1   7    18455.75    15783.15    794.89 o   0.30572
  -2  -1   7   112933.90   112099.66   2518.71 o   0.29023
  -1  -1   7     2950.41     3768.21    348.13 o   0.28248
   0  -1   7   103538.15   105981.18   1841.73 o   0.28308
   1  -1   7     1692.28     2089.64    585.57 o   0.29200
   2  -1   7      100.29      224.97    662.82 o   0.30851
   3  -1   7       95.10       18.75    662.82 o   0.33148
   4  -1   7    26934.93    23522.32    762.77 o   0.35967
   5  -1   7    21716.21    20948.27   1120.95 o   0.39197
   6  -1   7    60987.59    60257.59   2449.74 o   0.42743
   7  -1   7      254.65      405.11   1357.03 o   0.46534
   8  -1   7       17.55     1171.75   2582.44 o   0.50515
   9  -1   7     9063.36     9092.41   3915.46 o   0.54644
  10  -1   7     2652.49    11325.18   4368.58 o   0.58890
 -11   0   7     3199.43     3299.53   3711.78 o   0.58965
 -10   0   7     5465.57     6435.03   3349.54 o   0.54633
  -9   0   7    14378.70    16176.42   2384.66 o   0.50403
  -8   0   7    15302.64    15116.41   2043.42 o   0.46304
  -7   0   7    13553.58    13437.88   1994.53 o   0.42374
  -6   0   7     4855.35     3032.11   1692.62 o   0.38664
  -5   0   7   138591.25   132417.98   4161.57 o   0.35243
  -4   0   7        5.26      656.60    854.04 o   0.32204
  -3   0   7    76040.21    69663.28   1387.25 o   0.29665
  -2   0   7       10.76      314.14    762.77 o   0.27763
  -1   0   7    48871.08    52171.84   1653.07 o   0.26634
   0   0   7     9171.55     6683.42    530.25 o   0.26379
   1   0   7   165619.88   173292.00   2774.38 o   0.27023
   2   0   7     7932.13     4813.10    482.27 o   0.28503
   3   0   7    98514.36    96660.27   2207.17 o   0.30700
   4   0   7    11092.86     9186.19    585.57 o   0.33473
   5   0   7   139521.52   131677.77   1975.23 o   0.36691
   6   0   7    54424.49    50092.40   2695.80 o   0.40248
   7   0   7     6200.12     5133.68   1615.90 o   0.44062
   8   0   7      925.09     1157.82   2449.74 o   0.48071
   9   0   7     6194.61     3959.46   3970.29 o   0.52231
  10   0   7     4862.43     5811.67   3245.78 o   0.56508
 -11   1   7        0.26       56.24   6936.51 o   0.60043
 -10   1   7    23848.82    26661.15   4368.63 o   0.55642
  -9   1   7     3531.11     2749.20   1692.62 o   0.51331
  -8   1   7     5244.26     4966.10   1919.40 o   0.47133
  -7   1   7     8845.88     5459.45   1731.37 o   0.43082
  -6   1   7    35188.30    34933.91   2184.29 o   0.39223
  -5   1   7   169270.34   163967.84   3693.34 o   0.35618
  -4   1   7    16078.62    10840.99   1171.14 o   0.32354
  -3   1   7     6758.27     5342.55    854.04 o   0.29542
  -2   1   7   618336.38   612729.75   9086.50 o   0.27323
  -1   1   7   208582.78   225325.14   3950.47 o   0.25851
   0   1   7   109925.52    91123.65   1918.75 o   0.25255
   1   1   7    19278.62    22538.29    720.10 o   0.25598
   2   1   7    76295.70    76359.78   1841.73 o   0.26843
   3   1   7   236487.64   227480.11   2641.34 o   0.28873
   4   1   7   111206.62   110882.30   1653.07 o   0.31539
   5   1   7      666.70      128.95    585.57 o   0.34692
   6   1   7    16529.91    17135.06    927.95 o   0.38214
   7   1   7    16873.96    14482.68   2142.97 o   0.42010
   8   1   7    24393.16    26627.88   3571.86 o   0.46014
   9   1   7     7340.65     8610.64   2847.81 o   0.50176
  10   1   7    10095.47     9130.28   3643.69 o   0.54459
  11   1   7     9217.21    11782.20   4041.56 o   0.58838
 -10   2   7      128.19      131.23   3148.52 o   0.57050
  -9   2   7      814.78      745.74   2847.81 o   0.52693
  -8   2   7      171.76     2064.40   1759.64 o   0.48439
  -7   2   7    51291.81    44805.36   2715.13 o   0.44316
  -6   2   7     8171.18     7078.41   1485.96 o   0.40365
  -5   2   7     3077.58     3172.05    670.72 o   0.36643
  -4   2   7   203509.13   214898.63   4837.21 o   0.33224
  -3   2   7     1992.60     4700.73    854.04 o   0.30214
  -2   2   7    21280.51    28927.13   1325.64 o   0.27745
  -1   2   7   485412.66   482117.34   5855.68 o   0.25972
   0   2   7        0.04      543.67    335.36 o   0.25044
   1   2   7    37832.05    34982.51    927.95 o   0.25053
   2   2   7    68320.61    61669.61   1254.13 o   0.26000
   3   2   7     4771.95     4130.81    585.57 o   0.27789
   4   2   7   126879.39   135458.27   3378.42 o   0.30271
   5   2   7    95355.55   104861.22   1491.18 o   0.33290
   6   2   7   715555.44   741512.25  18740.54 o   0.36716
   7   2   7     3742.84     5946.91   1860.39 o   0.40444
   8   2   7     8234.79     8833.74   1844.49 o   0.44399
   9   2   7     7417.20     8481.27   2847.81 o   0.48524
  10   2   7    20565.32    21707.19   4899.48 o   0.52781
  11   2   7     5638.07     8528.98   4041.56 o   0.57140
 -10   3   7     5890.39     7899.21   4233.87 o   0.58829
  -9   3   7     1253.28        0.00   2582.44 o   0.54459
  -8   3   7    20077.62    17154.97   2962.85 o   0.50185
  -7   3   7     9600.88     8020.85   1155.45 o   0.46035
  -6   3   7   123370.40   112234.53   2772.80 o   0.42044
  -5   3   7    74951.10    70404.76   2635.45 o   0.38264
  -4   3   7     9374.52     9967.81    935.92 o   0.34761
  -3   3   7    17886.45    16771.97   1212.93 o   0.31630
  -2   3   7    61535.07    54499.04   1699.34 o   0.28990
  -1   3   7    34021.64    35077.10    794.89 o   0.26986
   0   3   7    95605.97    86905.76   2449.74 o   0.25768
   1   3   7    10231.07     9458.03    795.38 o   0.25446
   2   3   7    82325.26    80283.30   1785.93 o   0.26056
   3   3   7   336539.22   338088.59   4949.29 o   0.27536
   4   3   7    60681.13    56255.75   1662.97 o   0.29755
   5   3   7    79317.75    76315.13   1891.51 o   0.32563
   6   3   7   212359.38   214649.39   6187.16 o   0.35822
   7   3   7   302333.31   318603.69   7175.41 o   0.39420
   8   3   7     9022.86    10572.27   1561.64 o   0.43273
   9   3   7    33296.67    26835.57   2028.14 o   0.47318
  10   3   7     6638.85     9064.33   3048.96 o   0.51511
  11   3   7    10227.48    12172.73   4503.26 o   0.55817
  -9   4   7      448.37       56.24   5061.78 o   0.56589
  -8   4   7     2194.13     6074.13   2783.84 o   0.52328
  -7   4   7    47227.65    48048.56   4637.78 o   0.48186
  -6   4   7    34252.99    33205.27   1341.45 o   0.44199
  -5   4   7    26984.21    27772.29   1341.45 o   0.40410
  -4   4   7     6365.05     4755.36    696.26 o   0.36882
  -3   4   7    91865.20    93686.18   2011.40 o   0.33697
  -2   4   7      499.24      804.84    348.13 o   0.30960
  -1   4   7    53686.70    53097.95   1446.81 o   0.28799
   0   4   7    79736.83    72728.39   2515.22 o   0.27353
   1   4   7    20752.35    21008.38    794.89 o   0.26735
   2   4   7    81197.27    81523.23   1784.69 o   0.27005
   3   4   7    11482.25    14676.00    794.89 o   0.28136
   4   4   7   103079.23   104282.40   2699.62 o   0.30031
   5   4   7     3981.12     3187.05    935.92 o   0.32556
   6   4   7      421.20       56.24   1193.07 o   0.35579
   7   4   7    96851.15    92274.35   6097.93 o   0.38983
  -8  -4  -7    13785.82     1987.22   4686.83 o   0.42677
   9   4   7    15104.64    14053.00   2012.17 o   0.46592
  10   4   7       21.82      602.08   2847.81 o   0.50678
  11   4   7    46152.11    54333.77   5604.77 o   0.54895
  12   4   7      923.07     8325.81   4439.40 o   0.59216
  -9   5   7     1152.17      693.65   5249.25 o   0.59045
  -8   5   7     4013.34     6599.06   2783.84 o   0.54820
  -7   5   7      228.11      365.57   2253.58 o   0.50716
  -6   5   7      422.61      666.25   1247.90 o   0.46762
  -5   5   7     8717.02     7441.10    819.41 o   0.43003
  -4   5   7   147008.66   150669.28   4326.31 o   0.39492
  -3   5   7    18993.39    18226.78    704.74 o   0.36302
  -2   5   7    13570.93    12725.76   1387.25 o   0.33526
  -1   5   7   108911.87   105130.49   3062.80 o   0.31272
   0   5   7    23653.19    30284.50   1841.73 o   0.29661
   1   5   7    25834.73    27586.70   1193.07 o   0.28800
   2   5   7      133.71      131.23    348.13 o   0.28758
   3   5   7    95105.59    95709.34   2112.97 o   0.29537
   4   5   7   165936.72   167995.95   2875.92 o   0.31076
   5   5   7    57878.30    53865.65   1756.70 o   0.33270
   6   5   7    55169.50    52384.34   2072.23 o   0.35998
   7   5   7    83337.63    90372.23   3816.99 o   0.39150
   8   5   7    30965.23    28355.34   2651.27 o   0.42632
   9   5   7    17326.14    19951.57   2982.36 o   0.46369
  10   5   7     8291.96     6795.96   2290.00 o   0.50304
  11   5   7    30918.24    26260.58   4235.83 o   0.54395
  12   5   7      350.93      390.68   3908.94 o   0.58609
  -8   6   7        1.22     5567.96   5249.25 o   0.57617
  -7   6   7      125.45     3899.44   3374.52 o   0.53569
  -6   6   7    22576.44    17501.01   2249.68 o   0.49672
  -5   6   7      328.27     1346.57   1785.93 o   0.45967
  -4   6   7    60468.30    59087.34   1731.37 o   0.42501
  -3   6   7     4999.32     5463.55    704.74 o   0.39341
  -2   6   7       25.02      220.41    762.77 o   0.36563
  -1   6   7    29035.79    24242.50   1107.15 o   0.34262
   0   6   7   120837.09   114305.01   2497.76 o   0.32539
   1   6   7    26371.28    28499.67   1254.13 o   0.31489
   2   6   7    59862.02    72230.47   1799.74 o   0.31180
   3   6   7   307651.09   301343.97   5040.73 o   0.31633
   4   6   7   125188.41   121745.91   2738.54 o   0.32818
   5   6   7       52.47      431.19    670.72 o   0.34659
   6   6   7     2902.29     4347.64   1021.31 o   0.37058
   7   6   7    18909.00    15022.35   2241.95 o   0.39915
   8   6   7     1748.54     2534.10   2108.62 o   0.43140
  -9  -6  -7    40250.59    46999.55   4499.36 o   0.46655
  10   6   7     1267.47     2262.41   2078.74 o   0.50401
  11   6   7    32361.43    49416.04   6029.07 o   0.54329
  12   6   7    16370.90    21063.67   4704.61 o   0.58402
  -7   7   7     7191.20     7142.73   3561.99 o   0.56697
  -6   7   7     7286.72     3149.55   2624.63 o   0.52871
  -5   7   7     4658.65     3641.09   2449.74 o   0.49234
  -4   7   7      308.74      112.48   1918.75 o   0.45832
  -3   7   7    87930.27    90537.41   3245.78 o   0.42719
  -2   7   7     2153.84     1696.92   1035.88 o   0.39965
  -1   7   7    15500.79    15481.65   1107.15 o   0.37647
   0   7   7    46036.74    47034.20   1658.99 o   0.35850
   1   7   7    35384.47    38286.27    865.26 o   0.34656
   2   7   7    52746.92    48115.16   1574.26 o   0.34129
   3   7   7    31763.20    27171.19   1305.87 o   0.34297
   4   7   7      844.50      654.71   1387.19 o   0.35153
   5   7   7      251.11      133.06   1171.14 o   0.36647
   6   7   7     3626.50     5453.44   1387.19 o   0.38706
   7   7   7     4891.10     2512.14   1653.07 o   0.41245
   8   7   7    88036.00    89241.60   3813.83 o   0.44182
   9   7   7    24443.90    23616.26   3012.91 o   0.47442
  10   7   7    57210.33    56793.86   3259.47 o   0.50964
  11   7   7    19710.91    15464.88   2635.45 o   0.54697
  12   7   7        2.09     3807.13   5604.77 o   0.58601
  -7   8   7     4180.58     4405.62   2999.57 o   0.60058
  -6   8   7     3407.73     5586.70   2999.57 o   0.56310
  -5   8   7        1.27      112.48   2999.57 o   0.52750
  -4   8   7      331.62       74.99   1731.37 o   0.49418
  -3   8   7    83950.29    80880.56   3331.91 o   0.46364
  -2   8   7    36474.20    37663.39   1855.89 o   0.43645
  -1   8   7    39271.27    47855.92   1918.75 o   0.41329
   0   8   7    39969.84    40831.68   1021.31 o   0.39485
   1   8   7    17134.87    17203.51    819.41 o   0.38184
   2   8   7   144028.36   143947.69   3036.96 o   0.37480
   3   8   7    41952.09    42843.45   1621.55 o   0.37408
   4   8   7    57286.42    59307.18   2386.15 o   0.37972
   5   8   7     1978.76     3081.54   1574.26 o   0.39143
   6   8   7    69989.02    75224.42   2980.47 o   0.40871
   7   8   7    11619.07    11595.22   1723.33 o   0.43087
   8   8   7     3119.65     1867.78   1589.77 o   0.45721
   9   8   7     9660.27    10389.72   2428.34 o   0.48705
  10   8   7    50824.16    52692.98   3431.72 o   0.51980
  11   8   7    15837.57    20738.26   3445.77 o   0.55492
  12   8   7    29001.75    33430.59   5357.79 o   0.59201
  -6   9   7     2813.05     5324.24   3749.47 o   0.59947
  -5   9   7     1405.00     2001.81   2462.36 o   0.56467
  -4   9   7     6484.42     5992.31   2112.97 o   0.53208
  -3   9   7    28044.48    24912.12   2580.51 o   0.50216
  -2   9   7     3604.42     2804.60   1212.93 o   0.47540
  -1   9   7    27206.95    25897.40   1223.08 o   0.45236
   0   9   7      712.93      543.67    348.13 o   0.43363
   1   9   7       48.03      155.15    516.95 o   0.41980
   2   9   7     8272.00     9323.19    623.95 o   0.41136
   3   9   7     6667.08     4818.06   1193.07 o   0.40864
   4   9   7   113472.09   117622.98   3378.42 o   0.41175
   5   9   7   298734.69   313352.22   7754.12 o   0.42057
   6   9   7     3656.71     2144.43   1305.87 o   0.43475
   7   9   7    11008.23     6015.69   1387.19 o   0.45379
   8   9   7    23580.46    21815.81   2288.30 o   0.47710
   9   9   7    28420.80    24438.13   2562.95 o   0.50409
  10   9   7    16274.98    10867.23   2792.77 o   0.53421
  11   9   7     7297.32     7026.65   2774.50 o   0.56696
 -12  -9  -7      476.43       18.75   5436.73 o   0.60190
  -4  10   7      524.33        0.00   2072.23 o   0.57163
  -3  10   7    38821.08    42144.19   3501.32 o   0.54232
  -2  10   7        0.95     1326.65   1446.81 o   0.51600
  -1  10   7    12684.60    11184.10   1837.92 o   0.49314
   0  10   7    64394.93    71363.26   2310.91 o   0.47424
   1  10   7     2054.67      918.62    503.04 o   0.45979
   2  10   7     5447.75     3178.39    651.09 o   0.45022
   3  10   7    52091.28    46449.13   1615.90 o   0.44584
   4  10   7   161499.48   164278.45   5391.60 o   0.44681
   5  10   7    38058.26    40276.23   2317.02 o   0.45309
   6  10   7     4836.11     2011.50   1440.21 o   0.46446
   7  10   7    16146.33    15318.58   2043.42 o   0.48056
   8  10   7    25660.48    27750.92   2478.81 o   0.50095
   9  10   7    35761.05    34355.96   2814.53 o   0.52511
  10  10   7    25941.12    25682.00   3086.61 o   0.55256
  11  10   7    10040.63     8982.20   3173.25 o   0.58283
   3 -11  -7        0.40        0.00   3749.47 o   0.58378
   2 -11  -7     9558.65     6205.37   2999.57 o   0.55790
   1 -11  -7    10980.87    10648.48   3561.99 o   0.53525
   0  11   7       61.47      798.64   1006.09 o   0.51625
   1  11   7    43460.88    48886.86   2562.13 o   0.50133
   2  11   7      700.46      751.18    526.61 o   0.49084
   3  11   7      118.83      206.22    651.09 o   0.48508
   4  11   7    18283.54    18687.57   2521.86 o   0.48423
   5  11   7     2744.49     1113.66   1841.73 o   0.48829
   6  11   7     5803.14     5976.11   2026.03 o   0.49716
   7  11   7     5103.28     5011.45   2150.18 o   0.51059
   8  11   7     4896.43     3997.38   2108.62 o   0.52822
   9  11   7     6370.35     6907.71   2342.27 o   0.54965
  10  11   7    12914.40    10504.28   4368.58 o   0.57446
   2 -12  -7       19.49        0.00   4124.41 o   0.60083
   1 -12  -7     4991.44     7480.19   3561.99 o   0.57839
   0 -12  -7    13601.47    11848.31   2812.10 o   0.55935
  -1 -12  -7    16626.49    10273.54   2624.63 o   0.54405
  -2 -12  -7        6.56     1181.08   2624.63 o   0.53281
   3  12   7    14221.37    15160.20   1662.97 o   0.52591
   4  12   7     6151.12     6438.50   1107.15 o   0.52350
   5  12   7    35321.35    42050.26   2916.40 o   0.52566
   6  12   7     7131.16     7510.88   1935.97 o   0.53232
   7  12   7     2323.75      680.68   1975.75 o   0.54332
   8  12   7    28738.42    35928.39   3306.14 o   0.55841
   9  12   7    45794.45    46897.12   3816.99 o   0.57726
  10  12   7      777.10       37.49   2582.44 o   0.59952
  -1 -13  -7    21440.43    15541.54   2999.57 o   0.58770
  -2 -13  -7      252.29     2155.94   2999.57 o   0.57585
  -3 -13  -7    16619.71    18259.90   2999.57 o   0.56797
  -4 -13  -7     9410.71    17453.76   3749.47 o   0.56425
  -5 -13  -7     2796.45     5174.26   3561.99 o   0.56475
   6  13   7     5868.99     7612.60   2580.51 o   0.56947
   7  13   7    40517.17    42116.20   3629.26 o   0.57831
   8  13   7    10628.57    10198.48   2657.45 o   0.59107
  -6  -9   8     1688.99      242.18   1826.77 o   0.59548
  -5  -9   8      190.44     2496.48   1899.22 o   0.58711
  -4  -9   8     5187.29     5186.75   2028.14 o   0.58275
  -3  -9   8     1617.57     1954.22   1799.74 o   0.58247
  -2  -9   8      246.51      760.50   1638.81 o   0.58629
  -1  -9   8      183.23     2219.40   1871.85 o   0.59413
  -8  -8   8     2555.43     6039.45   2657.45 o   0.59384
  -7  -8   8       63.53        0.00   2249.68 o   0.57574
  -6  -8   8     1353.99     1194.67   2310.91 o   0.56134
  -5  -8   8     8652.49     8035.99   1719.26 o   0.55093
  -4  -8   8    32524.60    34150.06   2626.36 o   0.54472
  -3  -8   8     3105.22     4319.10   1559.87 o   0.54287
  -2  -8   8     5969.83     8218.83   1844.49 o   0.54541
  -1  -8   8      464.97      337.45   1929.08 o   0.55230
   0  -8   8    14396.09    13960.32   1891.51 o   0.56336
   1  -8   8      424.96     1664.62   1653.07 o   0.57836
   2  -8   8    21185.35    16918.92   2375.12 o   0.59701
  -9  -7   8     4187.57     2677.17   2526.45 o   0.59070
  -8  -7   8      106.11       18.75   2611.73 o   0.56682
  -7  -7   8      642.23     3740.49   1975.75 o   0.54629
  -6  -7   8    13147.64    17976.04   2696.98 o   0.52949
  -5  -7   8    18517.64    20350.95   1928.16 o   0.51680
  -4  -7   8     3987.78     1469.79   1341.45 o   0.50851
  -3  -7   8    65031.46    66572.68   3130.47 o   0.50485
  -2  -7   8    16811.38    18432.38   1844.49 o   0.50592
  -1  -7   8     4694.02     6782.71   1524.84 o   0.51168
   0  -7   8     1275.58     1317.89   1491.18 o   0.52198
   1  -7   8      386.27      791.21   1524.84 o   0.53657
   2  -7   8    11438.97    11668.05   1871.85 o   0.55509
   3  -7   8    62602.36    77263.63   4856.67 o   0.57718
 -10  -6   8      429.79     3501.34   3375.90 o   0.59843
  -9  -6   8      405.56       74.99   2941.15 o   0.56921
  -8  -6   8     2247.11     4970.22   3062.71 o   0.54283
  -7  -6   8      317.66     1710.03   2554.61 o   0.51973
  -6  -6   8    16479.36    18004.21   2210.52 o   0.50035
  -5  -6   8     5096.09     4185.09   1615.90 o   0.48516
  -4  -6   8      384.00      926.12   1244.97 o   0.47454
  -3  -6   8    12193.49    12192.90   1255.46 o   0.46882
  -2  -6   8    35722.48    34356.98   2162.28 o   0.46816
  -1  -6   8     2378.02     2396.29   1223.08 o   0.47260
   0  -6   8     5529.50     6073.75   1370.52 o   0.48198
   1  -6   8      309.73     3147.72   1538.65 o   0.49603
   2  -6   8      754.76      338.20   1349.81 o   0.51437
   3  -6   8     2352.99     4196.24   1719.26 o   0.53656
   4  -6   8     1045.01     4074.05   2425.86 o   0.56213
   5  -6   8     1587.02     1381.08   1731.37 o   0.59066
 -10  -5   8    24953.39    30879.40   4599.07 o   0.58277
  -9  -5   8    39671.59    35782.95   4007.83 o   0.55119
  -8  -5   8      614.74      168.73   2646.68 o   0.52229
  -7  -5   8     5034.10     8269.59   2071.75 o   0.49653
  -6  -5   8     4709.41     5032.79   2071.75 o   0.47444
  -5  -5   8    25426.27    26581.55   1935.97 o   0.45653
  -4  -5   8     3965.42     3226.24   1785.93 o   0.44333
  -3  -5   8     4870.21     4241.86    964.54 o   0.43526
  -2  -5   8     1517.06     1577.27   1155.45 o   0.43260
  -1  -5   8      870.47      209.25   1035.88 o   0.43545
   0  -5   8    15311.26    13978.11   1155.45 o   0.44371
   1  -5   8       11.72       17.64    545.63 o   0.45709
   2  -5   8     3695.37     4682.96   1357.03 o   0.47515
   3  -5   8     2142.49     1302.02   1133.55 o   0.49738
   4  -5   8     5296.21     5242.04   1559.87 o   0.52326
   5  -5   8     3488.46     5533.16   2098.21 o   0.55226
   6  -5   8        7.02       18.75   2375.12 o   0.58393
 -10  -4   8    46651.18    43608.16   4116.39 o   0.57085
  -9  -4   8       76.51     1308.60   2714.07 o   0.53700
  -8  -4   8     5429.41     5361.74   2682.90 o   0.50562
  -7  -4   8     5477.87     2751.36   1799.74 o   0.47720
  -6  -4   8     5688.65     3541.64   1837.92 o   0.45229
  -5  -4   8     2711.71     2895.09    794.89 o   0.43152
  -4  -4   8     4684.77     3578.45   1171.14 o   0.41549
  -3  -4   8     1068.13      465.14   1072.63 o   0.40478
  -2  -4   8   170922.75   176256.33   4882.03 o   0.39981
  -1  -4   8     7983.21     3786.96    819.41 o   0.40078
   0  -4   8    21055.72    16631.13   1349.81 o   0.40768
   1  -4   8     8630.74     7731.66    696.26 o   0.42019
   2  -4   8      928.40      412.44    838.41 o   0.43783
   3  -4   8    24513.28    24384.21   1699.34 o   0.46003
   4  -4   8     8101.16     7974.82   1323.34 o   0.48615
   5  -4   8     3492.87     2373.90   1571.25 o   0.51560
   6  -4   8     1376.85     1527.19   1871.85 o   0.54784
   7  -4   8     5908.76     8966.17   2462.36 o   0.58242
 -11  -3   8     4720.61     3843.20   3561.99 o   0.60071
 -10  -3   8      113.38      243.72   2267.10 o   0.56291
  -9  -3   8    39302.41    40826.55   3363.49 o   0.52694
  -8  -3   8    12115.07    13957.69   2635.45 o   0.49321
  -7  -3   8     4243.70     1915.54   1929.08 o   0.46220
  -6  -3   8    52022.52    47940.36   1935.97 o   0.43450
  -5  -3   8    24771.12    29104.51   2183.82 o   0.41077
  -4  -3   8    18314.49    18683.88    935.92 o   0.39175
  -3  -3   8    66869.05    68153.50   2121.69 o   0.37813
  -2  -3   8    18202.37    17507.58   1133.55 o   0.37053
  -1  -3   8    58169.80    54364.38   1559.87 o   0.36930
   0  -3   8      784.60     2011.70   1107.15 o   0.37451
   1  -3   8    36340.93    37440.16    685.26 o   0.38591
   2  -3   8       12.64       87.66    762.77 o   0.40296
   3  -3   8    24329.28    21678.14   1387.25 o   0.42498
   4  -3   8     6113.27     5518.46    794.89 o   0.45126
   5  -3   8       74.57      239.04   1202.29 o   0.48108
   6  -3   8     9904.87    11378.93   1826.77 o   0.51384
   7  -3   8    32033.00    34657.02   3849.62 o   0.54901
   8  -3   8     6669.71     6742.51   2526.45 o   0.58616
 -11  -2   8     2256.10     3705.91   2893.63 o   0.59856
 -10  -2   8     7282.58     7568.08   2696.98 o   0.55911
  -9  -2   8    33843.24    35134.06   3501.32 o   0.52126
  -8  -2   8     2222.93     3576.32   2384.66 o   0.48539
  -7  -2   8     2013.76     4737.92   2150.18 o   0.45198
  -6  -2   8    18933.52    20752.01   2051.53 o   0.42160
  -5  -2   8     2658.56     3303.21   1699.34 o   0.39497
  -4  -2   8    19039.78    16442.87   1719.26 o   0.37288
  -3  -2   8    19393.23    19833.44    819.41 o   0.35618
  -2  -2   8    28626.29    28343.20   1446.81 o   0.34566
  -1  -2   8    53667.24    52370.91   1485.96 o   0.34187
   0  -2   8    51569.79    45837.22   1193.07 o   0.34505
   1  -2   8    27243.40    27861.42    935.92 o   0.35501
   2  -2   8    11870.25     9950.51    651.09 o   0.37120
   3  -2   8    15916.23    13634.25   1419.29 o   0.39285
   4  -2   8     6600.68     6118.84   1247.90 o   0.41912
   5  -2   8      494.19       28.12    795.38 o   0.44919
   6  -2   8     1660.78     1722.02   1409.49 o   0.48237
   7  -2   8     2062.56     2910.40   1538.65 o   0.51804
   8  -2   8      508.65      112.48   2363.61 o   0.55573
  -9   2  -8    17137.24    23452.91   5811.67 o   0.59506
 -11  -1   8      477.12     3487.00   3374.52 o   0.60037
 -10  -1   8     3925.99     2447.59   3277.62 o   0.55953
  -9  -1   8     1680.30      801.87   1994.53 o   0.52009
  -8  -1   8       98.64      299.96   1844.49 o   0.48238
  -7  -1   8    80820.41    74033.20   3743.69 o   0.44685
  -6  -1   8     3667.45     4607.52   1871.85 o   0.41407
  -5  -1   8    93706.59    97065.08   4507.44 o   0.38472
  -4  -1   8   114670.14   101322.00   2310.91 o   0.35966
  -3  -1   8       68.20      101.54    704.74 o   0.33984
  -2  -1   8    82988.05    89493.43   2294.41 o   0.32620
  -1  -1   8   245241.48   252449.39   3675.83 o   0.31955
   0  -1   8    79534.96    70274.35   2449.74 o   0.32032
   1  -1   8     9852.47    11047.43    449.94 o   0.32845
   2  -1   8     4642.62     4259.68   1035.88 o   0.34343
   3  -1   8    29415.01    30323.12   1756.70 o   0.36441
   4  -1   8     3853.43     2683.40    762.77 o   0.39042
   5  -1   8     2160.68     2250.43    899.87 o   0.42054
   6  -1   8      260.08      575.54   1422.82 o   0.45394
   7  -1   8    10606.86     9780.59   2078.74 o   0.48996
   8  -1   8     2846.80     2724.14   3776.32 o   0.52805
   9  -1   8      484.74     1206.90   2980.47 o   0.56781
 -10   0   8     6580.99     4382.66   2595.78 o   0.56417
  -9   0   8     2574.30     4954.25   2207.17 o   0.52346
  -8   0   8    30561.56    33285.63   3633.61 o   0.48427
  -7   0   8      406.69      449.67   1874.68 o   0.44701
  -6   0   8    11452.27    12391.98   1902.08 o   0.41218
  -5   0   8   104984.20    93698.15   4195.45 o   0.38048
  -4   0   8    25733.56    25513.74   1401.53 o   0.35273
  -3   0   8    55809.21    50041.80   1387.25 o   0.32993
  -2   0   8    67739.31    72866.23   1918.75 o   0.31318
  -1   0   8   127215.39   135008.89   2386.15 o   0.30347
   0   0   8    14822.67    18981.67    795.38 o   0.30148
   1   0   8    32310.80    32571.61    899.87 o   0.30737
   2   0   8     2303.03     2174.69    449.94 o   0.32069
   3   0   8   113558.29   110377.41   3173.25 o   0.34059
   4   0   8    71558.23    67568.13   1171.14 o   0.36598
   5   0   8    22534.55    20359.87   1891.51 o   0.39582
   6   0   8   121974.07   115814.75   4225.94 o   0.42917
   7   0   8    55443.52    54614.17   3109.42 o   0.46528
   8   0   8        0.01      532.94   3643.69 o   0.50356
   9   0   8     3297.38     6812.39   3148.52 o   0.54355
  10   0   8      421.63     2906.61   4959.22 o   0.58490
 -10   1   8     1127.17      299.96   3374.52 o   0.57293
  -9   1   8    10120.29     7841.05   2042.62 o   0.53130
  -8   1   8     1418.68     2809.93   2223.92 o   0.49101
  -7   1   8    62218.59    49415.96   3804.16 o   0.45243
  -6   1   8    15282.79    14430.77   1826.77 o   0.41603
  -5   1   8    22054.13    24241.17   2267.10 o   0.38243
  -4   1   8    65965.25    61160.57   2207.17 o   0.35244
  -3   1   8    22134.85    21859.38   1590.76 o   0.32705
  -2   1   8    48081.63    50675.41   1171.14 o   0.30740
  -1   1   8   219346.27   197242.53   2907.37 o   0.29464
   0   1   8     2548.40     2998.34    720.10 o   0.28968
   1   1   8    11219.72    12204.51    927.95 o   0.29293
   2   1   8   139351.52   136789.80   1485.96 o   0.30411
   3   1   8    62762.43    61285.02    927.95 o   0.32241
   4   1   8    20813.40    18594.15   1171.14 o   0.34670
   5   1   8    48118.42    45908.11   1520.16 o   0.37581
   6   1   8     6514.14     5688.67   1171.14 o   0.40872
   7   1   8     1190.32     1495.80   1357.03 o   0.44459
   8   1   8    46921.80    40691.08   3844.35 o   0.48276
   9   1   8    13241.38    15477.95   3951.50 o   0.52272
  10   1   8      524.31      501.78   3113.13 o   0.56410
 -10   2   8        0.38      730.96   3113.13 o   0.58562
  -9   2   8     1045.33     2727.74   2916.40 o   0.54340
  -8   2   8        4.02       56.24   1784.69 o   0.50240
  -7   2   8    11463.46     9111.20   2624.63 o   0.46294
  -6   2   8     9028.85     6092.88   1223.08 o   0.42545
  -5   2   8      344.68      606.85    736.65 o   0.39050
  -4   2   8    40757.91    41958.15   2562.95 o   0.35883
  -3   2   8    16307.80    14529.29   1254.13 o   0.33137
  -2   2   8   327629.38   317804.56   4617.05 o   0.30927
  -1   2   8    12164.29    11884.97    794.89 o   0.29372
   0   2   8    16813.20    13284.54    585.57 o   0.28581
   1   2   8   117463.80   124013.59   2121.02 o   0.28615
   2   2   8    85912.96    78026.39   1855.89 o   0.29473
   3   2   8    14103.56    14613.54   1193.07 o   0.31086
   4   2   8    71175.70    78423.83    899.87 o   0.33346
   5   2   8   322590.94   325247.41   8749.20 o   0.36130
   6   2   8    25848.53    25270.49   1171.14 o   0.39327
   7   2   8    53675.78    52916.44   2772.80 o   0.42846
   8   2   8       32.96      534.31   2449.74 o   0.46613
   9   2   8    12673.30    11949.54   3282.39 o   0.50574
  10   2   8    11657.37     7750.96   3331.91 o   0.54685
  11   2   8    35542.66    45353.48   6428.31 o   0.58915
  -9   3   8     2983.95     4261.11   3014.53 o   0.55949
  -8   3   8     4081.56      724.56   2611.73 o   0.51813
  -7   3   8     1296.00       56.24   2121.02 o   0.47820
  -6   3   8       77.73      242.73    729.96 o   0.44009
  -5   3   8      345.31       62.23    874.89 o   0.40431
  -4   3   8      494.37     1387.10   1254.13 o   0.37154
  -3   3   8    11983.51    10685.39   2051.53 o   0.34263
  -2   3   8    46684.90    46159.39   1035.88 o   0.31866
  -1   3   8    18979.05    22553.04    935.92 o   0.30079
   0   3   8     9465.09    10831.63    623.95 o   0.29016
   1   3   8   174408.72   186536.02   3040.33 o   0.28757
   2   3   8     1556.27     2137.20    311.97 o   0.29324
   3   3   8    32948.98    35235.82   1387.19 o   0.30670
   4   3   8   109511.41   104671.79   2738.54 o   0.32700
   5   3   8    64013.64    61464.61   2011.40 o   0.35296
   6   3   8    51675.20    50972.90   2051.53 o   0.38343
   7   3   8     5494.95     3121.56   2028.14 o   0.41742
   8   3   8     1164.93     1306.54   1871.85 o   0.45414
   9   3   8     1770.36      531.75   3734.65 o   0.49299
  10   3   8     1431.86      876.95   3113.13 o   0.53350
  11   3   8    23312.67    20972.03   4368.63 o   0.57531
  -9   4   8     2787.65     5091.96   4321.93 o   0.57924
  -8   4   8    26173.54    23598.26   3895.48 o   0.53783
  -7   4   8    23515.09    24530.88   3048.96 o   0.49778
  -6   4   8     7934.87     6763.46    865.26 o   0.45944
  -5   4   8     8946.94     9023.58    914.06 o   0.42330
  -4   4   8    10223.12    12273.99    909.38 o   0.38995
  -3   4   8     7674.55     7900.12    533.56 o   0.36018
  -2   4   8    64546.05    63238.70   1323.34 o   0.33494
  -1   4   8    12982.42    15009.50    696.26 o   0.31531
   0   4   8    88657.62    94431.09   2657.45 o   0.30240
   1   4   8     5903.50     4233.15    355.71 o   0.29708
   2   4   8     6959.24     4661.92    526.61 o   0.29976
   3   4   8     2426.42     2969.58    838.41 o   0.31022
   4   4   8    47465.98    45128.23   2112.97 o   0.32773
   5   4   8    23145.04    22493.05    670.72 o   0.35123
   6   4   8    73179.01    78283.36   1550.84 o   0.37962
   7   4   8    11287.03    13845.62   1559.87 o   0.41187
   8   4   8    18484.89    19732.00   1953.27 o   0.44716
   9   4   8     2150.53     2849.59   1844.49 o   0.48482
  10   4   8     6436.41    14501.81   3466.28 o   0.52435
  11   4   8       14.21     1511.78   3683.46 o   0.56534
  -8   5   8       39.16     2031.49   2829.37 o   0.56107
  -7   5   8       41.76     1214.21   2267.10 o   0.52118
  -6   5   8     1580.47      412.44   1891.51 o   0.48295
  -5   5   8      968.99      210.52    549.94 o   0.44681
  -4   5   8      782.24     1764.63    549.94 o   0.41331
  -3   5   8   130412.13   124143.96   2982.36 o   0.38315
  -2   5   8     5646.66     8284.00    987.62 o   0.35716
  -1   5   8    61125.75    65748.95   2526.45 o   0.33631
   0   5   8   512624.22   481524.47   6671.44 o   0.32162
   1   5   8     2838.68     2812.10    795.38 o   0.31394
   2   5   8    25103.46    23300.52   1277.31 o   0.31379
   3   5   8     1085.67     1166.08    670.72 o   0.32117
   4   5   8        3.38        4.61    651.09 o   0.33560
   5   5   8     7951.78     7778.25    794.89 o   0.35622
   6   5   8    75969.27    71764.77   2515.22 o   0.38202
   7   5   8    20179.14    15084.28   2294.41 o   0.41204
   8   5   8    49538.50    44479.00   4693.42 o   0.44542
   9   5   8      179.68     1159.13   2330.02 o   0.48146
  10   5   8    17725.89    17505.80   2290.00 o   0.51962
  11   5   8     4044.55     3027.56   3378.42 o   0.55945
 -12  -5  -8    10165.41     5586.70   5999.15 o   0.60062
  -8   6   8     9452.97     9786.11   4311.89 o   0.58743
  -7   6   8    28296.80    43156.36   5436.73 o   0.54792
  -6   6   8     5486.62     7880.33   2582.44 o   0.51003
  -5   6   8    15784.66    18817.15   3229.59 o   0.47418
  -4   6   8      768.34      510.43    555.54 o   0.44084
  -3   6   8    88193.66    90777.10   2384.66 o   0.41063
  -2   6   8     8963.96     7315.45   1305.87 o   0.38430
  -1   6   8   194201.97   204504.47   4588.81 o   0.36268
   0   6   8     4462.16     5597.57    987.49 o   0.34666
   1   6   8    98350.30   108455.79   3802.15 o   0.33704
   2   6   8    10187.24     9868.59    838.41 o   0.33438
   3   6   8   111617.45   110819.90   3014.53 o   0.33883
   4   6   8   141056.02   134267.03   3571.86 o   0.35013
   5   6   8    62343.84    59765.38   1446.81 o   0.36764
   6   6   8     6985.70     5249.25    685.26 o   0.39054
   7   6   8    30022.94    34951.30   3285.88 o   0.41792
   8   6   8     9085.48     8895.61   3446.65 o   0.44899
   9   6   8    15670.41    13400.93   2241.95 o   0.48301
  10   6   8    13022.78    15803.85   2580.51 o   0.51943
  11   6   8     6941.78     2298.73   3306.14 o   0.55776
  12   6   8     2765.17        0.00   3816.99 o   0.59763
  -7   7   8     1076.97     6899.02   5061.78 o   0.57753
  -6   7   8    10466.33     7911.37   3936.94 o   0.54016
  -5   7   8    13337.07     9895.55   2294.41 o   0.50476
  -4   7   8    18714.49    19023.64   2375.12 o   0.47179
  -3   7   8    13041.76    10369.12   1440.21 o   0.44178
  -2   7   8    43946.85    41660.59   2026.03 o   0.41539
  -1   7   8    34216.73    34137.21   1574.26 o   0.39333
   0   7   8   103619.64   100021.24   2477.12 o   0.37636
   1   7   8    29752.77    29776.88   2184.29 o   0.36522
   2   7   8    61202.36    63815.06   2323.43 o   0.36042
   3   7   8    19060.29    19725.50   1446.81 o   0.36222
   4   7   8    27335.05    27607.87   1759.64 o   0.37053
   5   7   8    13058.37    10314.73   1323.34 o   0.38493
   6   7   8   140597.19   135344.81   3945.75 o   0.40477
   7   7   8     1778.83     2876.10   1974.98 o   0.42928
   8   7   8     3428.96     3072.80   2375.12 o   0.45773
   9   7   8     1498.89     2772.36   2249.68 o   0.48943
  10   7   8       95.95      412.44   2150.18 o   0.52378
  11   7   8       18.08      748.79   2411.36 o   0.56031
  12   7   8    23973.64    24571.89   5032.19 o   0.59860
  -6   8   8     2971.35     2868.34   3936.94 o   0.57284
  -5   8   8        1.12      187.47   2249.68 o   0.53802
  -4   8   8     1407.29      168.73   1731.37 o   0.50555
  -3   8   8     2732.93     1814.80   1440.21 o   0.47589
  -2   8   8    54556.90    51524.38   2355.44 o   0.44961
  -1   8   8    91764.38    94843.11   2611.73 o   0.42734
   0   8   8     4616.02     5971.02   1060.51 o   0.40972
   1   8   8   101619.63   108176.13   3378.42 o   0.39738
   2   8   8      815.11      573.09    186.03 o   0.39081
   3   8   8   156494.92   149818.91   4103.06 o   0.39031
   4   8   8     9116.09     9784.05   1520.16 o   0.39590
   5   8   8      469.64     3090.11   1171.14 o   0.40734
   6   8   8    33781.17    34066.22   1975.23 o   0.42414
   7   8   8     6075.69     5808.39   2241.95 o   0.44570
   8   8   8    23427.61    21542.12   2207.17 o   0.47137
   9   8   8     5681.13     8456.46   2428.34 o   0.50052
  10   8   8    31432.66    29456.38   3119.74 o   0.53257
  11   8   8      133.32       37.49   2462.36 o   0.56704
  -5   9   8       17.49      448.75   2521.86 o   0.57349
  -4   9   8    29079.24    28571.86   3421.94 o   0.54158
  -3   9   8     5056.65     7797.96   2531.34 o   0.51236
  -2   9   8    21502.74    22956.78   2026.03 o   0.48631
  -1   9   8    18146.02    16651.25   1485.96 o   0.46397
   0   9   8     2713.36     3688.03   1035.88 o   0.44590
   1   9   8      401.70      112.48    186.03 o   0.43264
   2   9   8     1894.86     1953.60    516.95 o   0.42462
   3   9   8     6493.49     7611.60   1305.87 o   0.42216
   4   9   8       56.24      328.03   1254.13 o   0.42536
   5   9   8     3853.94     3543.25   1325.64 o   0.43407
   6   9   8    43682.48    41875.66   2428.34 o   0.44799
   7   9   8     3124.78     3378.35   1653.07 o   0.46664
   8   9   8    57339.06    51101.71   2947.46 o   0.48950
   9   9   8    77393.98    87196.11   4684.55 o   0.51599
  10   9   8     2167.82     2968.62   2600.71 o   0.54558
  11   9   8     2823.27     2299.06   3040.33 o   0.57782
  -4  10   8      377.69      674.90   1844.49 o   0.57947
  -3  10   8     3423.87      844.32   1658.99 o   0.55072
  -2  10   8      481.02      131.23   1458.20 o   0.52496
  -1  10   8     4531.26     4780.57   1723.33 o   0.50266
   0  10   8      402.01     4058.82   1837.92 o   0.48428
   1  10   8    49628.16    48865.17   2715.13 o   0.47030
   2  10   8    18293.21    18636.65    894.70 o   0.46111
   3  10   8    79055.23    72694.65   2515.22 o   0.45700
   4  10   8    69266.65    62609.61   2875.92 o   0.45810
   5  10   8       11.73     1843.11   1653.07 o   0.46438
   6  10   8        1.84     2217.55   2098.21 o   0.47564
   7  10   8    15259.24    15021.26   2323.43 o   0.49153
   8  10   8     5110.50     7427.03   2121.69 o   0.51163
   9  10   8     1916.30     1301.62   2150.18 o   0.53545
  10  10   8      771.04     1092.41   2288.30 o   0.56252
  11  10   8     1021.62      898.00   3849.62 o   0.59241
   3 -11  -8     1923.81        0.00   4124.41 o   0.59060
   2 -11  -8     8351.87     3880.70   4686.83 o   0.56517
  -1  11   8     1217.66      677.98   1440.21 o   0.54295
   0  11   8     1094.97      377.12   1387.25 o   0.52438
   1  11   8      161.54      620.51   1440.21 o   0.50983
   2  11   8      709.94     3757.16   1574.26 o   0.49968
   3  11   8    19580.87    25194.43   2867.13 o   0.49417
   4  11   8     3232.80     3391.90   2028.14 o   0.49348
   5  11   8   127072.22   135761.69   5925.70 o   0.49762
   6  11   8     7062.61     3034.14   1785.93 o   0.50648
   7  11   8     5101.94     8235.76   2384.66 o   0.51980
   8  11   8    18270.27    19029.77   2880.42 o   0.53727
   9  11   8      239.25       18.75   2160.31 o   0.55849
  10  11   8    27385.57    28495.94   4904.85 o   0.58305
   1 -12  -8    13109.44      881.12   3374.52 o   0.58453
   0 -12  -8     1018.28     5099.27   2812.10 o   0.56582
  -1 -12  -8    11632.07     5099.27   2812.10 o   0.55084
   2  12   8     7469.59     6969.83   1662.97 o   0.53988
   3  12   8     1185.90        0.00   1525.53 o   0.53321
   4  12   8     2789.89     4246.91   1719.26 o   0.53098
   5  12   8     1346.38      934.29   2051.53 o   0.53324
   6  12   8    22130.19    18865.13   2582.44 o   0.53995
   7  12   8     4760.51     5080.53   2521.86 o   0.55093
   8  12   8     7770.62     8893.98   2792.77 o   0.56595
   9  12   8      358.98       18.75   2386.15 o   0.58468
  -1 -13  -8      918.66      918.62   2812.10 o   0.59300
  -2 -13  -8    33255.29    32882.82   3561.99 o   0.58139
  -3 -13  -8     9880.75    11210.90   2812.10 o   0.57372
  -4 -13  -8      909.11     2530.89   3561.99 o   0.57017
   5  13   8      587.30     1221.41   1699.34 o   0.57080
   6  13   8    34055.55    33506.00   3362.86 o   0.57560
   7  13   8    15563.49    12438.85   2783.84 o   0.58447
   8  13   8    40037.40    40269.17   3704.69 o   0.59723
  -6  -8   9     4427.98     4308.14   1778.53 o   0.58966
  -5  -8   9     5815.62     4074.99   1928.16 o   0.57988
  -4  -8   9      825.12       78.99   1589.77 o   0.57412
  -3  -8   9     2723.66     1954.75   1756.70 o   0.57249
  -2  -8   9     1148.92     1154.84   1676.81 o   0.57503
  -1  -8   9      399.34     2330.44   1871.85 o   0.58169
   0  -8   9        6.44       18.75   1974.98 o   0.59233
  -8  -7   9    19102.63    25504.15   4350.55 o   0.59364
  -7  -7   9     2511.24     4076.79   2462.36 o   0.57420
  -6  -7   9       90.67     1115.13   2531.34 o   0.55838
  -5  -7   9     7927.38    11627.09   2012.17 o   0.54649
  -4  -7   9    13545.21    14150.03   2067.78 o   0.53880
  -3  -7   9     2956.16     2839.56   1357.03 o   0.53549
  -2  -7   9    37028.11    39795.70   2478.81 o   0.53663
  -1  -7   9     9888.61     9833.08   2011.40 o   0.54221
   0  -7   9    15478.04    17018.80   2330.02 o   0.55207
   1  -7   9    11012.50    12007.66   2288.30 o   0.56601
   2  -7   9     9309.63     5381.58   1860.39 o   0.58373
  -9  -6   9    29414.91    30664.86   4367.64 o   0.59482
  -8  -6   9    14628.50    13552.71   3012.91 o   0.56976
  -7  -6   9       31.15     3541.04   2646.68 o   0.54793
  -6  -6   9     2265.48      596.58   1706.69 o   0.52973
  -5  -6   9    10514.11     9053.02   1550.84 o   0.51555
  -4  -6   9     4207.52     3843.20   1687.26 o   0.50572
  -3  -6   9     3916.67     4034.43   1173.77 o   0.50049
  -2  -6   9     1542.66     1370.13   1189.20 o   0.50003
  -1  -6   9     5337.54     2669.52   1323.34 o   0.50433
   0  -6   9     1554.54     3569.69   1692.62 o   0.51328
   1  -6   9     5212.84     7772.64   1509.13 o   0.52664
   2  -6   9    21472.80    24542.91   2554.61 o   0.54408
   3  -6   9    59667.70    64507.04   3883.01 o   0.56523
   4  -6   9     5259.47     7137.05   3012.91 o   0.58969
  -9  -5   9     5687.86    10067.32   4124.41 o   0.57659
  -8  -5   9     7386.84     6220.36   2682.90 o   0.54916
  -7  -5   9     3878.63     4157.81   1806.94 o   0.52487
  -6  -5   9     6504.05     7382.67   1806.94 o   0.50416
  -5  -5   9    31508.44    39607.99   3063.93 o   0.48751
  -4  -5   9     2507.41     1441.67   1244.97 o   0.47532
  -3  -5   9      202.62      160.97   1044.39 o   0.46796
  -2  -5   9   163135.34   172047.47   4292.15 o   0.46564
  -1  -5   9    47266.78    47979.45   2749.46 o   0.46846
   0  -5   9      942.19     1622.20   1323.34 o   0.47630
   1  -5   9     1798.74      331.83   1244.97 o   0.48894
   2  -5   9      648.96      216.28   1189.20 o   0.50601
   3  -5   9    18790.88    15154.14   1806.94 o   0.52708
   4  -5   9     5364.99     2508.60   2477.12 o   0.55170
   5  -5   9      112.51     2157.88   2067.78 o   0.57941
 -10  -4   9      122.03     1621.39   3051.07 o   0.59431
  -9  -4   9     4383.69     9771.19   3738.00 o   0.56200
  -8  -4   9      463.68     2544.91   2416.18 o   0.53223
  -7  -4   9     4382.10     5059.15   2290.00 o   0.50546
  -6  -4   9     2252.90     1991.47   1491.18 o   0.48217
  -5  -4   9     6142.01     6576.56   1509.13 o   0.46290
  -4  -4   9        5.14      874.08    987.49 o   0.44817
  -3  -4   9    28238.44    28883.87   1302.18 o   0.43842
  -2  -4   9    41759.55    39718.25   2241.95 o   0.43401
  -1  -4   9   298377.50   311206.72   6239.86 o   0.43508
   0  -4   9     2878.20     2024.71   1006.09 o   0.44160
   1  -4   9     2910.96      862.38   1006.09 o   0.45334
   2  -4   9    62191.43    58345.44   2850.58 o   0.46991
   3  -4   9    12920.18    11094.64   1538.65 o   0.49081
   4  -4   9     6221.31     7749.98   1524.84 o   0.51551
   5  -4   9     1905.70     3157.98   2330.02 o   0.54351
   6  -4   9     7712.71    10585.17   3040.33 o   0.57432
 -10  -3   9     2828.84     1751.36   3051.07 o   0.58568
  -9  -3   9       71.89      783.56   2696.98 o   0.55134
  -8  -3   9    20885.97    21231.35   2916.40 o   0.51934
  -7  -3   9    24003.94    25986.54   3150.66 o   0.49014
  -6  -3   9    51133.87    47002.71   3675.83 o   0.46426
  -5  -3   9     8283.37     6142.59   1357.03 o   0.44231
  -4  -3   9    48007.14    46708.56   2531.34 o   0.42487
  -3  -3   9     2483.16     1651.21    865.26 o   0.41254
  -2  -3   9    42547.49    38630.28   1692.62 o   0.40576
  -1  -3   9    25862.99    23484.63   1302.18 o   0.40482
   0  -3   9    12305.08    12331.86   1699.34 o   0.40976
   1  -3   9    21927.43    22198.96   1902.08 o   0.42038
   2  -3   9    13451.61    11207.67   1044.39 o   0.43625
   3  -3   9    20429.56    16957.11   1133.55 o   0.45684
   4  -3   9     1814.11     2124.29   1202.29 o   0.48153
   5  -3   9     1707.52     1867.23   1509.13 o   0.50974
   6  -3   9    58306.07    56410.12   3804.16 o   0.54090
   7  -3   9    47346.41    45912.21   3462.73 o   0.57455
 -10  -2   9       19.68       56.24   2347.54 o   0.58102
  -9  -2   9    28046.10    21413.18   3259.47 o   0.54484
  -8  -2   9    12082.83    20077.63   3225.27 o   0.51077
  -7  -2   9     4489.76     1518.53   2437.15 o   0.47929
  -6  -2   9    36496.32    29422.29   2667.46 o   0.45093
  -5  -2   9      532.10      338.01   1202.29 o   0.42631
  -4  -2   9    35052.93    28058.82   1909.79 o   0.40611
  -3  -2   9    88601.94    83943.04   2682.90 o   0.39102
  -2  -2   9    35059.02    31981.65   1033.89 o   0.38165
  -1  -2   9    69442.81    69685.56   1826.77 o   0.37843
   0  -2   9   125965.41   125825.91   3710.75 o   0.38150
   1  -2   9    20915.29    21007.82    724.57 o   0.39072
   2  -2   9    35246.50    31225.30   1662.97 o   0.40567
   3  -2   9    10394.32    10369.29   1277.31 o   0.42574
   4  -2   9    62883.00    66661.41   2011.40 o   0.45026
   5  -2   9     4762.05     3622.24   1238.64 o   0.47854
   6  -2   9      456.67     4858.75   2028.14 o   0.50995
   7  -2   9    11340.68    10967.90   2210.52 o   0.54395
   8  -2   9      408.21     2478.10   2257.94 o   0.58009
 -10  -1   9      110.16     1631.96   2775.11 o   0.58043
  -9  -1   9    14205.42    15664.45   2667.46 o   0.54264
  -8  -1   9     5284.78     5835.98   2241.95 o   0.50676
  -7  -1   9     8159.35     3683.85   1855.89 o   0.47323
  -6  -1   9   104649.01    99585.81   5624.20 o   0.44257
  -5  -1   9     7067.60     6695.88   1382.26 o   0.41543
  -4  -1   9      575.20       59.99    889.26 o   0.39252
  -3  -1   9     5665.26     6101.29   1120.95 o   0.37464
  -2  -1   9     5895.59     7472.69    503.04 o   0.36252
  -1  -1   9    92457.94    97595.63   2072.23 o   0.35676
   0  -1   9    90673.66    90928.06   3762.39 o   0.35765
   1  -1   9    24776.32    26278.58    516.95 o   0.36516
   2  -1   9    11318.44    11884.37    623.95 o   0.37889
   3  -1   9      292.33      493.12    794.89 o   0.39819
   4  -1   9     2956.04     2855.07    794.89 o   0.42230
   5  -1   9     9668.00     8806.10   1133.55 o   0.45045
   6  -1   9    14408.30    10872.18   2288.30 o   0.48194
   7  -1   9    25765.05    24042.41   2223.92 o   0.51615
   8  -1   9     1316.55      731.15   1692.62 o   0.55257
   9  -1   9      556.27     1518.53   3579.22 o   0.59081
 -10   0   9     1503.12      123.73   2347.54 o   0.58391
  -9   0   9      368.25     1727.62   2142.97 o   0.54481
  -8   0   9     7962.19     6272.01   2941.15 o   0.50742
  -7   0   9    14964.03    18910.31   1918.75 o   0.47214
  -6   0   9     8429.18     2978.45   2695.80 o   0.43948
  -5   0   9     3602.37     3866.99    729.96 o   0.41007
  -4   0   9    16710.59    18031.63    909.38 o   0.38466
  -3   0   9    54720.15    59562.03   2150.18 o   0.36408
  -2   0   9    17904.84    18102.20    854.04 o   0.34918
  -1   0   9    38116.29    38291.42   1458.20 o   0.34071
   0   0   9   208125.39   209539.11   3416.17 o   0.33916
   1   0   9     1293.48      712.40    482.27 o   0.34462
   2   0   9      708.39     1071.06    720.10 o   0.35677
   3   0   9     4906.56     3346.08   1075.09 o   0.37495
   4   0   9     1330.32     1952.76    762.77 o   0.39835
   5   0   9     6573.56     6417.06   1277.31 o   0.42610
   6   0   9    17176.30    19558.50   2042.62 o   0.45741
   7   0   9     6089.02     6955.78   1772.32 o   0.49160
   8   0   9       36.10      259.20   2847.81 o   0.52812
   9   0   9     2282.42     7654.08   3378.42 o   0.56651
 -10   1   9    12991.27    12625.77   3858.17 o   0.59138
  -9   1   9      464.56      412.44   2072.23 o   0.55128
  -8   1   9    32082.84    33348.20   3858.17 o   0.51272
  -7   1   9    81319.54    83454.02   4334.84 o   0.47605
  -6   1   9    70791.00    77939.41   3545.08 o   0.44177
  -5   1   9   127037.45   132981.03   6073.92 o   0.41047
  -4   1   9     3364.05     3523.34   1302.18 o   0.38288
  -3   1   9     2650.40     3202.19   1035.88 o   0.35985
  -2   1   9    24922.18    26890.88    935.92 o   0.34230
  -1   1   9   190504.55   201246.06   4501.32 o   0.33112
   0   1   9    20701.25    20674.00   1440.21 o   0.32694
   1   1   9     3100.11     3270.99    987.62 o   0.33005
   2   1   9    15574.58    15306.73   1387.19 o   0.34023
   3   1   9   121435.67   122476.30   3446.65 o   0.35689
   4   1   9   159615.66   162197.55   4161.75 o   0.37917
   5   1   9    87570.68    89088.82   3225.27 o   0.40614
   6   1   9    34224.32    31765.40   1662.97 o   0.43695
   7   1   9      184.78      838.67   2477.12 o   0.47083
   8   1   9     9589.66    16604.09   4103.06 o   0.50717
   9   1   9    11768.94     9962.66   3439.01 o   0.54548
  10   1   9     5653.41     4507.50   3496.08 o   0.58538
  -9   2   9     2334.83     2202.81   3181.53 o   0.56192
  -8   2   9     1900.58     3104.28   2342.27 o   0.52252
  -7   2   9     1405.88     2512.14   1723.33 o   0.48485
  -6   2   9    13574.92    16766.85   2462.36 o   0.44936
  -5   2   9    76574.09    75979.62   3634.27 o   0.41660
  -4   2   9     5190.21     6212.68   1784.69 o   0.38726
  -3   2   9    53673.78    48022.34   1785.93 o   0.36217
  -2   2   9    43345.53    43429.98   1589.77 o   0.34228
  -1   2   9   126156.90   118700.24   2385.96 o   0.32853
   0   2   9   295152.97   301813.25   4374.60 o   0.32170
   1   2   9    36562.11    37282.44    899.87 o   0.32224
   2   2   9    36074.95    34697.31    720.10 o   0.33011
   3   2   9    14508.55    13966.76    530.25 o   0.34480
   4   2   9     7687.60     7645.25    585.57 o   0.36551
   5   2   9    16869.26    17677.43   1035.88 o   0.39126
   6   2   9   114991.30   120998.42   3945.75 o   0.42115
   7   2   9    10558.97     9804.85   1844.49 o   0.45434
   8   2   9    19759.67    12814.57   3014.53 o   0.49018
   9   2   9    20232.94    19693.35   4136.45 o   0.52812
  10   2   9    28612.38    21400.70   4174.18 o   0.56775
  -9   3   9     2105.00     2812.10   6186.62 o   0.57648
  -8   3   9     8670.13     8343.34   3040.33 o   0.53657
  -7   3   9    13528.46    15374.29   2611.73 o   0.49827
  -6   3   9      938.30     2603.10   2428.34 o   0.46198
  -5   3   9     4292.57     1368.56   1891.51 o   0.42821
  -4   3   9    18681.32    20193.66   3511.06 o   0.39760
  -3   3   9     8567.39     9168.27   1254.13 o   0.37093
  -2   3   9     3862.39     4180.65    526.61 o   0.34912
  -1   3   9   146847.70   151533.77   3557.75 o   0.33312
   0   3   9   110316.45   108091.25   1785.93 o   0.32378
   1   3   9     3244.16     3057.11    348.13 o   0.32169
   2   3   9        0.03       29.26    585.57 o   0.32700
   3   3   9        0.70       49.03    623.95 o   0.33934
   4   3   9    74547.09    68950.01   1918.75 o   0.35800
   5   3   9   291721.94   286194.69   7366.92 o   0.38205
   6   3   9      121.37      524.70   1902.08 o   0.41055
   7   3   9    18833.83    10866.50   1589.77 o   0.44263
   8   3   9     6989.46     8461.58   3173.25 o   0.47757
   9   3   9    48567.33    41844.28   4368.58 o   0.51480
  10   3   9     2407.81     2091.67   3306.14 o   0.55385
  11   3   9        9.97     2615.01   3871.94 o   0.59436
  -9   4   9      537.76      566.92   3149.55 o   0.59469
  -8   4   9      430.43     1808.07   2294.41 o   0.55456
  -7   4   9    13926.61    15710.48   2907.37 o   0.51595
  -6   4   9     3954.71     5526.95   2462.36 o   0.47923
  -5   4   9       15.66      311.82    729.96 o   0.44487
  -4   4   9     8972.83     7782.02    889.26 o   0.41345
  -3   4   9     3034.40     3432.12   1387.19 o   0.38569
  -2   4   9    20517.13    19359.56    865.26 o   0.36243
  -1   4   9      690.12      695.96    186.03 o   0.34459
   0   4   9    19084.87    16417.15    964.54 o   0.33304
   1   4   9     4860.68     5601.70    355.71 o   0.32845
   2   4   9     4738.78     4774.20    819.41 o   0.33109
   3   4   9       50.95      164.98    670.72 o   0.34082
   4   4   9     3707.45     2454.46   1247.90 o   0.35704
   5   4   9    20681.69    18819.49    819.41 o   0.37892
   6   4   9      332.56      178.56   1731.37 o   0.40555
   7   4   9    50365.57    50717.30   3743.69 o   0.43606
   8   4   9     3322.09     1575.21   2028.14 o   0.46969
   9   4   9     2222.82     2650.06   2715.13 o   0.50583
  10   4   9     1031.42       18.75   5016.52 o   0.54397
  11   4   9      822.04      896.98   3643.69 o   0.58371
  -8   5   9     8673.38     4136.58   3173.25 o   0.57612
  -7   5   9     1479.11     4541.34   3775.95 o   0.53748
  -6   5   9      465.17     4780.57   3446.65 o   0.50065
  -5   5   9    14788.53    13112.10   2695.80 o   0.46605
  -4   5   9     3634.53     2795.52    551.50 o   0.43421
  -3   5   9    31338.84    30888.10   1509.13 o   0.40578
  -2   5   9       32.86      262.46   1458.20 o   0.38153
  -1   5   9     2214.61     2206.65   1133.55 o   0.36230
   0   5   9    33931.12    31008.08   1590.76 o   0.34892
   1   5   9   369710.91   353441.13   9528.17 o   0.34207
   2   5   9     7678.90     5657.16    987.49 o   0.34214
   3   5   9    31282.65    34063.90   1006.09 o   0.34914
   4   5   9    57448.13    53615.05   2071.75 o   0.36267
   5   5   9      537.04      167.54    882.76 o   0.38202
   6   5   9     3753.39     3609.18   1033.89 o   0.40637
   7   5   9    35130.46    26849.27   3783.02 o   0.43488
   8   5   9     1965.97     2515.14   3149.55 o   0.46679
   9   5   9    18116.95    12724.46   3229.59 o   0.50145
  10   5   9        3.51       37.49   4439.40 o   0.53832
  11   5   9    12631.01     8022.17   5224.95 o   0.57699
  -8   6   9       32.01     3187.05   4124.41 o   0.60085
  -7   6   9     4245.61     5230.50   4686.83 o   0.56241
  -6   6   9    19037.61    14461.05   2927.84 o   0.52571
  -5   6   9     1514.09     5989.62   2160.31 o   0.49115
  -4   6   9     2458.80      909.25   1458.20 o   0.45921
  -3   6   9    33005.38    32217.29   2253.58 o   0.43047
  -2   6   9    17732.76    21789.31   2026.03 o   0.40561
  -1   6   9      678.05      722.49    935.92 o   0.38538
   0   6   9    34931.41    36590.44   1323.34 o   0.37055
   1   6   9    18985.04    18338.71   1387.19 o   0.36178
   2   6   9     5531.89     4368.13    360.52 o   0.35950
   3   6   9      495.81      460.28    696.26 o   0.36385
   4   6   9   224119.09   214320.23   3571.46 o   0.37460
   5   6   9    47917.30    49677.85   1277.31 o   0.39120
   6   6   9    17000.62    14993.34   2067.78 o   0.41297
   7   6   9     5955.36     3686.63   2715.13 o   0.43913
   8   6   9   236421.70   228797.88   9328.12 o   0.46895
   9   6   9    34240.63    33798.92   4235.83 o   0.50177
  10   6   9    12448.68    10449.11   3291.47 o   0.53705
  11   6   9     1985.89     1651.45   3643.69 o   0.57434
  -7   7   9     2723.45       18.75   2999.57 o   0.59031
  -6   7   9     1608.37       74.99   2999.57 o   0.55393
  -5   7   9      126.52     1745.72   3014.53 o   0.51962
  -4   7   9     2789.74      754.72   1935.97 o   0.48781
  -3   7   9     4495.41     1587.05   1653.07 o   0.45901
  -2   7   9    19179.65    23488.93   1841.73 o   0.43384
  -1   7   9     2400.80     2942.47   1035.88 o   0.41294
   0   7   9    50689.74    45294.51   2207.17 o   0.39701
   1   7   9    69647.88    68249.65   3181.53 o   0.38665
   2   7   9     2406.75     2946.50    186.03 o   0.38231
   3   7   9   112145.96   112952.47   2290.00 o   0.38421
   4   7   9    20729.22    20186.82   1491.18 o   0.39225
   5   7   9     5800.25     5133.02    711.41 o   0.40606
   6   7   9   104294.27   105403.13   3400.65 o   0.42508
   7   7   9    61365.36    57965.20   3571.46 o   0.44866
   8   7   9       50.10     5139.81   3895.48 o   0.47611
   9   7   9     1161.38      187.47   2695.80 o   0.50680
  10   7   9    13361.73     8968.71   2554.61 o   0.54019
  11   7   9    19226.80    19358.20   4350.55 o   0.57580
  -6   8   9     6126.92     3786.96   3187.05 o   0.58485
  -5   8   9     3938.49     3285.11   3431.72 o   0.55093
  -4   8   9    10270.41     9651.78   2715.13 o   0.51940
  -3   8   9    43085.85    44018.10   3197.39 o   0.49074
  -2   8   9      901.88     2437.15   1458.20 o   0.46546
  -1   8   9    63504.49    54275.84   2112.97 o   0.44415
   0   8   9     9228.37    10763.71   1171.14 o   0.42740
   1   8   9     7412.94     8448.84   1485.96 o   0.41576
   2   8   9    38754.11    41388.50   2026.03 o   0.40967
   3   8   9     3316.77     3131.58    685.26 o   0.40938
   4   8   9     1278.33     1456.67    533.56 o   0.41489
   5   8   9    45994.59    40344.09   1470.57 o   0.42599
   6   8   9    16826.91    17314.82   1759.64 o   0.44225
   7   8   9       10.93       18.75   1799.74 o   0.46313
   8   8   9       16.00      917.59   1975.75 o   0.48804
   9   8   9    34448.64    36194.89   3912.82 o   0.51639
  10   8   9     9543.61    15857.42   3571.46 o   0.54765
  11   8   9     4983.15     2314.69   2881.88 o   0.58135
  -5   9   9        1.37     1963.02   2847.81 o   0.58462
  -4   9   9     3731.08      504.41   2562.13 o   0.55348
  -3   9   9    10679.41    11633.48   2425.86 o   0.52506
  -2   9   9      705.74     1617.71   1731.37 o   0.49983
  -1   9   9     2409.99     1865.50   1302.18 o   0.47828
   0   9   9    36695.05    40959.49   1975.75 o   0.46093
   1   9   9    37434.36    35501.68   2183.82 o   0.44828
   2   9   9     8777.74     6525.34   1387.25 o   0.44072
   3   9   9    15165.70    14561.54    853.35 o   0.43852
   4   9   9     5133.11     4563.10    838.41 o   0.44176
   5   9   9      123.20     1132.34    838.41 o   0.45032
   6   9   9       58.92      179.65    874.89 o   0.46392
   7   9   9     2136.68      894.38   2051.53 o   0.48211
   8   9   9     5293.18     3100.47   2317.02 o   0.50441
   9   9   9    30917.25    25873.32   3643.69 o   0.53029
  10   9   9    12483.90    12692.24   2738.54 o   0.55927
  11   9   9      192.06     1828.99   3149.55 o   0.59088
  -4  10   9    30582.11    39359.46   4270.21 o   0.58962
  -3  10   9     2069.34      656.16   1826.77 o   0.56152
  -2  10   9     2210.90     3112.77   1719.26 o   0.53642
  -1  10   9     6993.93     3299.53   1855.89 o   0.51476
   0  10   9     9505.16     5136.15   1440.21 o   0.49698
   1  10   9     4744.58     4580.29   1756.70 o   0.48352
   2  10   9    54712.09    57753.30   3014.53 o   0.47474
   3  10   9    17440.22    13644.67    874.89 o   0.47091
   4  10   9     3879.60     6526.33   1520.16 o   0.47214
   5  10   9    55652.48    57557.46   3179.54 o   0.47839
   6  10   9     2222.63     1762.25   1855.89 o   0.48948
   7  10   9      673.78       56.24   2355.44 o   0.50508
   8  10   9    12119.15    16793.16   2626.36 o   0.52480
   9  10   9     5222.81       56.24   2604.36 o   0.54818
  10  10   9      902.11     4555.60   3181.53 o   0.57479
   3 -11  -9      387.96        0.00   6374.09 o   0.59972
  -2  11   9     3087.88     1244.36   1719.26 o   0.57481
  -1  11   9    13711.71    11784.57   2184.29 o   0.55312
   0  11   9    10791.97    15521.63   1975.23 o   0.53504
   1  11   9     4485.26     6724.15   1574.26 o   0.52094
   2  11   9    15295.92    13891.77   1975.23 o   0.51114
  -3 -11  -9     4004.70     1256.07   3936.94 o   0.50591
   4  11   9    27516.01    36400.48   3285.88 o   0.50539
   5  11   9      405.48      272.32   2055.78 o   0.50958
   6  11   9    38630.88    53691.03   4637.78 o   0.51837
  -7 -11  -9    13989.07     8848.74   4124.41 o   0.53154
   8  11   9    55613.18    58686.35   4103.06 o   0.54877
   9  11   9    16910.42    17991.48   3331.91 o   0.56969
  10  11   9     6730.01    14042.85   4772.19 o   0.59391
   1 -12  -9      749.22       93.74   2999.57 o   0.59300
   0 -12  -9     9042.74     8098.85   3749.47 o   0.57470
  -1 -12  -9     1223.84     3505.75   2624.63 o   0.56009
   2  12   9      361.85      246.25   1491.18 o   0.54945
   3  12   9     7711.84     6356.37   2043.42 o   0.54303
   4  12   9    20282.92    19363.03   3363.49 o   0.54098
   5  12   9     2666.85     4850.27   2150.18 o   0.54334
   6  12   9     9836.08    10456.15   2317.02 o   0.55006
   7  12   9    12591.60    13160.81   2980.47 o   0.56098
   8  12   9     1459.84     7184.53   2641.34 o   0.57586
   9  12   9     6677.05     3093.31   2807.77 o   0.59441
  -1 -13  -9    10288.53     8080.10   3187.05 o   0.60063
  -2 -13  -9     1186.68     3355.77   3187.05 o   0.58930
  -3 -13  -9     1298.61     3187.05   3374.52 o   0.58186
   4  13   9      631.46       37.49   2249.68 o   0.57848
   5  13   9       27.42     1477.17   1826.77 o   0.57923
   6  13   9    31670.46    32112.17   3325.95 o   0.58409
  -7 -13  -9     5143.67     2174.69   3187.05 o   0.59296
  -6  -7  10    12749.76     8526.29   1956.38 o   0.58826
  -5  -7  10      113.42        0.00   1571.25 o   0.57712
  -4  -7  10     1781.42     1117.71   1538.65 o   0.56997
  -3  -7  10     2102.84     1936.60   1899.22 o   0.56697
  -2  -7  10    10489.00    10125.63   1909.79 o   0.56819
  -1  -7  10    32195.01    32777.21   2918.25 o   0.57358
   0  -7  10     8507.68    10193.33   2478.81 o   0.58305
   1  -7  10     1140.99     2395.66   1759.64 o   0.59639
  -8  -6  10    12943.12    16172.76   3638.79 o   0.59785
  -7  -6  10     5705.34     3708.25   3034.49 o   0.57721
  -6  -6  10       64.96     1000.69   2162.28 o   0.56010
  -5  -6  10     8855.51     7132.74   1409.49 o   0.54684
  -4  -6  10    11754.94     9217.11   1382.26 o   0.53772
  -3  -6  10     2542.41     1948.86   1491.18 o   0.53295
  -2  -6  10     1257.58     1162.33   1341.45 o   0.53266
  -1  -6  10     3888.96     6706.83   1759.64 o   0.53683
   0  -6  10    23403.38    25138.75   2425.86 o   0.54539
   1  -6  10    19230.05    15308.52   2562.95 o   0.55811
   2  -6  10      153.43     1913.99   1806.94 o   0.57473
   3  -6  10     1259.33     1105.36   2428.34 o   0.59492
  -8  -5  10     7245.75     8654.28   2979.47 o   0.57724
  -7  -5  10      113.07     1857.30   2385.96 o   0.55432
  -6  -5  10     6950.82     5393.19   1994.53 o   0.53489
  -5  -5  10     8831.35     9223.50   1919.40 o   0.51937
  -4  -5  10    10527.91     9941.90   1392.52 o   0.50809
  -3  -5  10    10341.63     9172.89   1611.44 o   0.50136
  -2  -5  10    54334.60    53239.04   2572.84 o   0.49935
  -1  -5  10    17930.33    16122.06   2088.78 o   0.50212
   0  -5  10     6463.91     7977.12   1579.83 o   0.50959
   1  -5  10       96.61      608.58   1638.81 o   0.52157
   2  -5  10    18673.93    13926.36   2067.78 o   0.53774
   3  -5  10     5289.21     4953.18   1909.79 o   0.55775
   4  -5  10    32458.99    35114.50   3149.55 o   0.58120
  -9  -4  10      273.72      305.20   3466.36 o   0.58835
  -8  -4  10      301.26        0.00   2458.22 o   0.56012
  -7  -4  10      564.11      449.11   2477.12 o   0.53488
  -6  -4  10    23872.93    26370.29   2604.36 o   0.51308
  -5  -4  10    37098.18    35065.03   2580.51 o   0.49517
  -4  -4  10    25099.20    28390.96   1676.81 o   0.48157
  -3  -4  10     9098.94    10117.87   1571.25 o   0.47268
  -2  -4  10     1134.02      993.61   1189.20 o   0.46874
  -1  -4  10     4825.25     3785.58   1155.45 o   0.46989
   0  -4  10    23273.18    23012.67   1740.65 o   0.47610
   1  -4  10     4546.10     7123.98   1341.45 o   0.48716
   2  -4  10     1628.98      931.46   1579.83 o   0.50276
   3  -4  10    17708.86    19547.82   2106.44 o   0.52249
   4  -4  10       15.83      768.64   1370.52 o   0.54590
   5  -4  10     7369.81     8160.96   2546.24 o   0.57254
   6  -4  10      275.16      539.69   2774.38 o   0.60199
  -9  -3  10     2944.85     4507.23   3062.71 o   0.57717
  -8  -3  10     3084.62     1990.39   2604.36 o   0.54681
  -7  -3  10     5179.99     2253.84   2241.95 o   0.51930
  -6  -3  10    24971.80    24137.03   2363.61 o   0.49511
  -5  -3  10     2496.70     4505.69   1491.18 o   0.47474
  -4  -3  10     1570.27     1039.32   1085.20 o   0.45870
  -3  -3  10    52914.38    50660.70   2055.78 o   0.44747
  -2  -3  10     7274.85     4992.20   1189.20 o   0.44139
  -1  -3  10     2206.69     1800.85   1107.15 o   0.44070
   0  -3  10     1197.31      670.05   1107.15 o   0.44541
   1  -3  10      584.35       56.57   1107.15 o   0.45536
   2  -3  10    30489.83    34195.72   2043.42 o   0.47021
   3  -3  10      124.80      306.66   1202.29 o   0.48953
   4  -3  10    35250.26    45024.43   2595.78 o   0.51279
   5  -3  10     7637.60     7207.25   2214.30 o   0.53950
   6  -3  10    17204.07    16073.06   2478.81 o   0.56917
   7  -3  10    11378.89    12215.31   2435.80 o   0.60136
  -9  -2  10      481.01      357.73   2449.74 o   0.56993
  -8  -2  10    39287.66    39419.44   4156.82 o   0.53760
  -7  -2  10    17370.00    11585.85   2850.58 o   0.50793
  -6  -2  10    32369.04    29781.87   2097.98 o   0.48141
  -5  -2  10   177672.38   175160.19   5382.26 o   0.45860
  -4  -2  10   320983.09   328039.50   7414.82 o   0.44005
  -3  -2  10     1554.30      539.82   1053.22 o   0.42635
  -2  -2  10     2131.72      952.26   1053.22 o   0.41795
  -1  -2  10    19191.19    15014.92   1699.34 o   0.41518
   0  -2  10    15911.07    15964.49   1731.37 o   0.41816
   1  -2  10    66680.15    71868.25   2562.95 o   0.42676
   2  -2  10    16077.30    15810.21    899.28 o   0.44066
   3  -2  10       33.39      302.69    894.70 o   0.45937
   4  -2  10    36312.44    36714.59   2378.39 o   0.48234
   5  -2  10    76693.86    73110.84   3688.99 o   0.50898
   6  -2  10     1111.23     2324.64   1887.57 o   0.53876
   7  -2  10     8810.40     9527.87   2162.28 o   0.57118
  -9  -1  10      944.13      462.19   2207.17 o   0.56681
  -8  -1  10       50.13        0.00   2179.86 o   0.53270
  -7  -1  10     2699.79     2833.85   2028.14 o   0.50105
  -6  -1  10      102.21      341.33   2067.78 o   0.47236
  -5  -1  10     9598.07     7019.93   1077.40 o   0.44720
  -4  -1  10     7739.49     8806.75    899.87 o   0.42618
  -3  -1  10    16422.59    17478.00   1171.14 o   0.40995
  -2  -1  10    41106.62    33942.43   1485.96 o   0.39909
  -1  -1  10    55661.64    57152.19   1692.62 o   0.39405
   0  -1  10   222209.25   227335.47   6707.89 o   0.39505
   1  -1  10     1696.25     2458.23   1133.55 o   0.40205
   2  -1  10    35729.65    36172.03   1155.45 o   0.41473
   3  -1  10    76079.31    70268.97   2470.28 o   0.43261
   4  -1  10      361.51      479.93    838.41 o   0.45506
   5  -1  10     1803.96     1039.20   1223.08 o   0.48146
   6  -1  10    19338.72    28202.81   2404.57 o   0.51118
   7  -1  10      268.89      249.85   2236.22 o   0.54369
   8  -1  10     4893.73     6208.69   2595.78 o   0.57852
  -9   0  10     2753.51     2109.07   2386.15 o   0.56785
  -8   0  10     1085.69       93.74   2850.58 o   0.53223
  -7   0  10     7524.06     5504.22   2012.17 o   0.49886
  -6   0  10     8221.34     8110.96   1953.27 o   0.46823
  -5   0  10    42319.73    27777.59   2941.15 o   0.44091
  -4   0  10    47569.98    44702.82   2207.17 o   0.41755
  -3   0  10     8129.26     7801.20   1035.88 o   0.39886
  -2   0  10      349.40      418.28    720.10 o   0.38550
  -1   0  10     6215.04     3908.82    795.38 o   0.37805
   0   0  10       80.07      720.76    762.77 o   0.37685
   1   0  10     3945.35     3770.15    516.95 o   0.38197
   2   0  10    62957.41    60269.13   1638.81 o   0.39315
   3   0  10     2737.88     1949.72    819.41 o   0.40990
   4   0  10   136544.91   131099.69   3519.29 o   0.43158
   5   0  10     3371.65     3100.81   1006.09 o   0.45748
   6   0  10     1550.86     1605.41   1919.40 o   0.48693
   7   0  10    15781.78    16935.57   2446.16 o   0.51933
   8   0  10    28848.03    34052.18   5357.79 o   0.55415
   9   0  10     2067.40     7209.13   3837.49 o   0.59098
  -9   1  10     3503.22     4744.14   2695.80 o   0.57305
  -8   1  10        6.46      367.48   3049.68 o   0.53619
  -7   1  10     1788.25     4461.33   2772.80 o   0.50140
  -6   1  10    15514.93    16094.13   2667.46 o   0.46913
  -5   1  10    42890.90    45703.91   4001.60 o   0.43995
  -4   1  10    41157.51    36630.59   2562.95 o   0.41450
  -3   1  10     8669.71    10934.72   1171.14 o   0.39352
  -2   1  10    55533.63    60416.25   2385.96 o   0.37774
  -1   1  10    43129.53    40842.76   1075.09 o   0.36784
   0   1  10    30516.14    31034.59   1785.93 o   0.36429
   1   1  10   108704.56   109795.62   1520.16 o   0.36728
   2   1  10     9021.53     7835.22    987.62 o   0.37666
   3   1  10     1923.63     2344.65    720.10 o   0.39196
   4   1  10    75004.20    69510.92   2435.80 o   0.41253
   5   1  10    38777.64    35289.42   2072.23 o   0.43762
   6   1  10     2661.77     2452.31   1133.55 o   0.46651
   7   1  10     1381.81      562.42   1250.54 o   0.49854
   8   1  10    29393.31    34314.52   4427.54 o   0.53313
   9   1  10     3024.45     1179.63   3378.42 o   0.56983
  -9   2  10     2382.14     5915.49   3014.53 o   0.58229
  -8   2  10     9653.18     7142.53   2749.46 o   0.54450
  -7   2  10    37215.64    33144.85   3336.34 o   0.50861
  -6   2  10      144.68       56.24   1638.81 o   0.47505
  -5   2  10     1580.91      419.94   2012.17 o   0.44436
  -4   2  10     2415.52      356.20   2162.28 o   0.41716
  -3   2  10    39669.87    35461.29   1559.87 o   0.39417
  -2   2  10     2010.93     1832.34    651.09 o   0.37617
  -1   2  10     2912.89     1725.33    651.09 o   0.36391
   0   2  10    81280.93    83167.13   2051.53 o   0.35796
   1   2  10   686650.06   693942.44  10140.47 o   0.35866
   2   2  10    53594.78    55576.46   2121.02 o   0.36594
   3   2  10    88492.40    85259.17   3148.52 o   0.37945
   4   2  10    35176.16    35404.33   1060.51 o   0.39854
   5   2  10     4614.70     2604.46    819.41 o   0.42247
   6   2  10   140331.39   138716.83   4537.53 o   0.45045
   7   2  10    19484.59    18046.06   3113.13 o   0.48179
   8   2  10    29471.28    28308.47   4109.47 o   0.51586
   9   2  10      259.97       93.74   3675.83 o   0.55218
  10   2  10     3648.02     3120.55   3629.26 o   0.59032
  -9   3  10     1007.64      272.49   2695.80 o   0.59538
  -8   3  10     7452.78    11745.57   3549.85 o   0.55695
  -7   3  10     3959.82     3154.97   2715.13 o   0.52030
  -6   3  10    31662.29    34397.34   4235.83 o   0.48581
  -5   3  10    12272.47     9265.16   2962.85 o   0.45398
  -4   3  10   137142.05   142976.52   5700.24 o   0.42540
  -3   3  10     6939.40     9956.56   1302.18 o   0.40078
  -2   3  10    43467.64    45841.72   2249.68 o   0.38088
  -1   3  10    28667.07    26954.56    865.26 o   0.36646
   0   3  10      650.23      266.21    449.94 o   0.35821
   1   3  10    50233.88    48498.58   2288.30 o   0.35653
   2   3  10    12320.84    13573.07   1193.07 o   0.36153
   3   3  10    76988.47    72917.73   1590.76 o   0.37293
   4   3  10     7267.68     6299.41    720.10 o   0.39018
   5   3  10     8343.47     5629.39   1785.93 o   0.41254
   6   3  10     2107.56     4318.05   1699.34 o   0.43923
   7   3  10    30448.91    25932.72   2635.45 o   0.46951
   8   3  10   211515.09   204886.30   9869.99 o   0.50274
   9   3  10   187831.66   203940.55  11928.52 o   0.53837
  10   3  10    11353.36     6561.57   4109.47 o   0.57595
  -8   4  10     6836.33     3864.13   4350.55 o   0.57329
  -7   4  10        7.95     3479.90   3895.48 o   0.53617
  -6   4  10    20978.67    12261.62   3014.53 o   0.50108
  -5   4  10    27575.73    24630.01   3245.78 o   0.46848
  -4   4  10    60922.21    64642.21   3462.87 o   0.43892
  -3   4  10    54557.36    61448.14   2142.97 o   0.41306
  -2   4  10     4370.70     5067.29    366.02 o   0.39162
  -1   4  10     6140.77     5838.34    685.26 o   0.37537
   0   4  10     6111.27     5893.87    367.67 o   0.36500
   1   4  10    22270.07    19627.80    696.26 o   0.36102
   2   4  10       61.15      431.19    530.25 o   0.36364
   3   4  10     9522.01     6936.51    696.26 o   0.37271
   4   4  10    41895.57    38271.68   1107.15 o   0.38779
  -5  -4 -10     2664.79     3880.70   1312.31 o   0.40821
   6   4  10    74470.13    61139.30   4959.22 o   0.43322
   7   4  10    26994.62    19257.03   2907.37 o   0.46206
   8   4  10    12891.43    11201.53   4374.60 o   0.49408
   9   4  10    65687.91    58100.48   5235.01 o   0.52869
  10   4  10       64.66      131.23   3831.92 o   0.56542
  -8   5  10     1587.36     3356.90   3040.33 o   0.59318
  -7   5  10     1547.91     4935.52   2962.85 o   0.55587
  -6   5  10      812.73     3169.45   2695.80 o   0.52048
  -5   5  10     5525.01     3891.44   2582.44 o   0.48744
  -4   5  10   133233.50   134521.19   5063.21 o   0.45726
  -3   5  10    30290.21    28646.68   1918.75 o   0.43053
  -2   5  10    15880.88    15634.12   2385.96 o   0.40794
  -1   5  10    27762.66    22446.37   2241.91 o   0.39020
   0   5  10        4.87      211.19   1254.13 o   0.37800
   1   5  10     7118.80     4452.49   1723.33 o   0.37189
   2   5  10    73901.12    69440.66   1446.81 o   0.37216
   3   5  10     1716.39     1612.27    651.09 o   0.37880
   4   5  10      705.13     1239.53    909.38 o   0.39149
   5   5  10   109983.05   104947.79   3653.53 o   0.40967
   6   5  10     4636.17     4609.81   1382.26 o   0.43264
   7   5  10     4154.75     6395.89   2582.44 o   0.45968
   8   5  10    19245.18    13535.99   4414.34 o   0.49013
   9   5  10     9572.33     9120.58   3314.09 o   0.52339
  10   5  10     1362.39     3702.00   3704.69 o   0.55895
  11   5  10       11.13      168.73   5500.19 o   0.59641
  -7   6  10      175.30       93.74   4124.41 o   0.57900
  -6   6  10     2398.17     3187.89   2641.34 o   0.54356
  -5   6  10    23365.33    30248.66   3600.52 o   0.51036
  -4   6  10     4358.70     5020.93   1891.51 o   0.47985
  -3   6  10       66.49     1798.39   1387.19 o   0.45258
  -2   6  10      334.17     3018.32   1590.76 o   0.42918
  -1   6  10    80378.63    78539.37   2098.21 o   0.41030
   0   6  10      182.35      196.30    964.54 o   0.39659
   1   6  10    19410.15    17787.58   2375.12 o   0.38860
   2   6  10    35538.62    33435.50    716.73 o   0.38667
   3   6  10    74054.59    78777.33   1589.77 o   0.39091
   4   6  10   130121.75   129947.12   4473.86 o   0.40111
   5   6  10     4823.45     4010.05   1231.40 o   0.41684
   6   6  10     5363.31     4384.23   1382.26 o   0.43751
   7   6  10      833.55     1010.72   2641.34 o   0.46244
   8   6  10    24372.95    28632.01   3704.69 o   0.49100
   9   6  10    72060.89    86681.27   5871.21 o   0.52258
 -10  -6 -10     1846.45      243.72   6374.09 o   0.55668
  11   6  10        6.15     2663.26   5450.28 o   0.59285
  -6   7  10     9059.04     9917.34   5249.25 o   0.56987
  -5   7  10     1499.73     1509.30   2604.36 o   0.53672
  -4   7  10    34278.91    25852.75   2611.73 o   0.50613
  -3   7  10   101092.00   106377.73   4401.63 o   0.47859
  -2   7  10    23333.91    24803.07   2051.53 o   0.45467
  -1   7  10   118308.46   114372.67   3776.32 o   0.43495
   0   7  10      755.80      194.42    794.89 o   0.42003
   1   7  10    23440.46    18993.03   1708.08 o   0.41043
   2   7  10    22983.07    21343.84   1723.33 o   0.40653
   3   7  10     1870.62     2673.37    711.41 o   0.40850
   4   7  10     7919.36     7005.42    716.73 o   0.41624
   5   7  10    12102.67    11452.51   1223.08 o   0.42946
   6   7  10    52671.10    48107.06   2363.61 o   0.44765
   7   7  10    42877.92    40889.50   3325.95 o   0.47026
   8   7  10    12873.35    15716.94   3229.59 o   0.49666
   9   7  10    13890.48    23575.13   4837.21 o   0.52630
  10   7  10    17633.30    18071.80   3062.80 o   0.55866
  11   7  10    18321.46    16362.67   4560.49 o   0.59329
  -6   8  10       43.75      115.59   2962.48 o   0.59900
  -5   8  10      612.23     3274.60   2814.53 o   0.56605
  -4   8  10     4402.62     7911.37   2783.84 o   0.53556
  -3   8  10        0.24      403.07   1723.33 o   0.50795
  -2   8  10     5474.37     6481.74   2317.02 o   0.48373
  -1   8  10    73493.96    69721.32   2941.15 o   0.46342
   0   8  10      572.05     3437.44   1387.25 o   0.44756
   1   8  10   120631.34   115071.11   3844.35 o   0.43663
   2   8  10     4486.56     2774.48   1574.26 o   0.43100
   3   8  10      228.20       44.71    367.67 o   0.43090
   4   8  10    39970.62    41474.11   1974.98 o   0.43631
   5   8  10     2409.72     2013.40   1033.89 o   0.44705
   6   8  10     9843.66     8841.61   1571.25 o   0.46273
   7   8  10     8422.23    10176.92   2807.77 o   0.48288
   8   8  10     4698.36     3866.58   2562.13 o   0.50696
   9   8  10     7813.74     7162.84   3173.25 o   0.53445
  10   8  10      482.03     1129.65   2288.30 o   0.56485
  11   8  10    23110.63    21450.65   4856.67 o   0.59770
  -5   9  10     2956.54     3247.34   3710.75 o   0.59792
  -4   9  10      248.03     1719.98   2907.37 o   0.56764
  -3   9  10    20112.52    18299.35   3229.59 o   0.54011
  -2   9  10    17044.54    15950.94   2980.47 o   0.51575
  -1   9  10      220.93     2620.13   1799.74 o   0.49505
   0   9  10       48.85      694.20   1446.81 o   0.47847
   1   9  10     9636.37     9868.31   1559.87 o   0.46645
   2   9  10     4951.49     2400.56   1485.96 o   0.45935
   3   9  10    19040.42    20022.65   2288.30 o   0.45740
   4   9  10     1645.49      492.46   1756.70 o   0.46067
   5   9  10    11464.17    12265.75   1935.97 o   0.46905
   6   9  10    47303.98    57290.89   3571.46 o   0.48227
   7   9  10     8138.15    10211.33   2478.81 o   0.49994
   8   9  10    14933.64    13099.72   2425.86 o   0.52162
   9   9  10     3742.23     2484.02   2916.40 o   0.54683
  10   9  10     6678.74     8007.37   3245.78 o   0.57510
  -3  10  10    23332.11    25637.66   3549.85 o   0.57460
  -2  10  10     1374.87       18.75   1844.49 o   0.55023
  -1  10  10     9401.32     5858.62   1785.93 o   0.52927
   0  10  10    39220.97    38038.33   2880.42 o   0.51215
   1  10  10     2175.28     1307.52   1621.55 o   0.49924
   2  10  10      459.27      999.10   2342.27 o   0.49090
   3  10  10      321.58      409.17   1975.75 o   0.48734
  -4 -10 -10     3342.53     2212.18   2999.57 o   0.48868
   5  10  10      328.29      682.87   1653.07 o   0.49488
   6  10  10     3366.46     4890.60   2738.54 o   0.50575
   7  10  10    56226.23    59685.02   3783.02 o   0.52101
   8  10  10       15.34        0.00   2342.27 o   0.54029
   9  10  10     1277.30     2560.11   2214.30 o   0.56316
  10  10  10    21369.34    16699.64   3325.95 o   0.58922
  -2  11  10      791.04      223.71   1784.20 o   0.58672
  -1  11  10     2641.07     3430.76   1723.33 o   0.56562
   0  11  10    33012.05    32682.50   2847.81 o   0.54809
   1  11  10     8158.60    10731.93   1975.23 o   0.53447
   2  11  10    11045.77    12213.88   1988.45 o   0.52507
   3  11  10    78037.85    70803.73   4729.22 o   0.52013
   4  11  10       28.73     1584.15   2518.71 o   0.51976
   5  11  10     1499.87      689.09   2011.40 o   0.52397
  -6 -11 -10    13172.42     8642.52   4686.83 o   0.53267
   7  11  10    40949.59    39420.44   4899.48 o   0.54563
  -8 -11 -10    14484.84    12129.52   4499.36 o   0.56256
   9  11  10    20097.15    16939.02   3014.53 o   0.58311
   0 -12 -10     1018.10     1706.01   2812.10 o   0.58587
   1  12  10        0.85     1469.15   1756.70 o   0.57168
   2  12  10     5550.86     5945.12   1653.07 o   0.56139
   3  12  10    16088.55    22504.23   2875.92 o   0.55525
   4  12  10     2589.50        0.00   2562.13 o   0.55337
   5  12  10     1920.19     2506.61   3225.27 o   0.55581
   6  12  10     6992.38     5996.59   3096.25 o   0.56252
   7  12  10    14619.92    14391.33   3416.17 o   0.57333
   8  12  10      105.37     2671.49   2651.27 o   0.58802
  -2 -13 -10     1113.77     1874.73   2999.57 o   0.59947
  -3 -13 -10     1630.57     2474.65   3374.52 o   0.59229
   4  13  10      704.83     2200.84   2072.23 o   0.58910
   5  13  10      516.34      807.87   2241.95 o   0.58996
   6  13  10     6852.38     4347.34   2695.80 o   0.59486
  -3  -7  11     2769.80     4264.47   1994.53 o   0.59918
  -2  -7  11     3820.07     2755.86   1844.49 o   0.60045
  -6  -6  11     1444.77       56.24   1784.20 o   0.59131
  -5  -6  11     1748.57      446.70   1740.65 o   0.57890
  -4  -6  11      252.66        0.00   1616.10 o   0.57042
  -3  -6  11     7548.83     4014.24   1909.79 o   0.56606
  -2  -6  11      190.22      905.44   1826.77 o   0.56591
  -1  -6  11    12209.30    12129.29   2257.94 o   0.56998
   0  -6  11    65309.30    71001.27   4285.94 o   0.57817
   1  -6  11     1455.86     2229.83   1929.08 o   0.59031
  -7  -5  11     3314.25     8834.19   2913.02 o   0.58471
  -6  -5  11    32991.42    33426.86   2470.28 o   0.56646
  -5  -5  11    48143.57    57032.54   3594.46 o   0.55196
  -4  -5  11     4089.94     5511.71   1571.25 o   0.54150
  -3  -5  11    17784.89    17561.84   1765.51 o   0.53533
  -2  -5  11     3207.58     4890.68   1524.84 o   0.53359
  -1  -5  11    29682.85    28512.75   2436.90 o   0.53632
   0  -5  11     7041.90     2441.15   1571.25 o   0.54346
   1  -5  11      835.26     1559.02   1784.69 o   0.55484
   2  -5  11     2152.81     2181.94   1772.32 o   0.57020
   3  -5  11    23464.54    23502.66   2497.76 o   0.58924
  -8  -4  11     2094.72     6906.23   4055.67 o   0.58910
  -7  -4  11        1.22       18.75   2526.45 o   0.56529
  -6  -4  11    10809.43     9958.03   2927.84 o   0.54484
  -5  -4  11    12737.54    12435.24   2042.62 o   0.52815
  -4  -4  11     2301.52     2785.07   1275.68 o   0.51557
  -3  -4  11     6301.29     3538.36   1238.64 o   0.50742
  -2  -4  11      349.89      299.96   1687.26 o   0.50390
  -1  -4  11     5143.78     5865.97   1392.52 o   0.50512
   0  -4  11     6624.21     6558.98   1392.52 o   0.51104
   1  -4  11        5.95       18.75   1550.84 o   0.52150
   2  -4  11    31832.48    30373.10   2121.43 o   0.53624
   3  -4  11      823.31     1148.69   1571.25 o   0.55492
   4  -4  11       70.05     1239.63   1953.27 o   0.57714
  -8  -3  11     1723.84      836.64   2635.45 o   0.57545
  -7  -3  11      673.54     4103.87   2462.36 o   0.54951
  -6  -3  11     9381.03     8422.81   2875.92 o   0.52685
  -5  -3  11     3102.67      961.39   1250.54 o   0.50790
  -4  -3  11        4.27      239.39   1060.71 o   0.49309
  -3  -3  11     7196.28     7086.66   1561.64 o   0.48281
  -2  -3  11      853.81       18.75   1060.71 o   0.47735
  -1  -3  11      954.28     1102.34   1060.71 o   0.47686
   0  -3  11       18.61      919.15   1382.26 o   0.48137
   1  -3  11      369.89      674.90   1740.65 o   0.49074
   2  -3  11    11318.29     9662.63   1740.65 o   0.50470
   3  -3  11    27063.91    29458.82   2426.93 o   0.52289
   4  -3  11     3503.59     5256.78   1409.49 o   0.54487
   5  -3  11      925.98     2674.06   2121.43 o   0.57021
   6  -3  11     1768.69     3299.53   2470.28 o   0.59848
  -9  -2  11     2047.09     1246.26   3225.27 o   0.59636
  -8  -2  11     1839.54     3415.84   2724.25 o   0.56567
  -7  -2  11     8509.90    12035.79   3936.94 o   0.53769
  -6  -2  11    12937.65    16965.46   2918.25 o   0.51286
  -5  -2  11     9265.63    15356.31   2875.92 o   0.49166
  -4  -2  11     7027.15     7078.59   1060.71 o   0.47457
  -3  -2  11     9970.74    10857.14   1706.69 o   0.46204
  -2  -2  11    10736.73     9808.44   1587.52 o   0.45447
  -1  -2  11    28079.79    28603.75   1692.62 o   0.45209
   0  -2  11      444.43     1173.40   1416.54 o   0.45499
   1  -2  11      581.69        0.00   1202.29 o   0.46307
   2  -2  11     7789.38     8571.41   1740.65 o   0.47607
   3  -2  11      983.34     1032.76   1223.08 o   0.49359
   4  -2  11     9205.49     2968.28   1263.71 o   0.51517
   5  -2  11      956.52      315.34   1719.26 o   0.54034
   6  -2  11     4324.63     6220.25   2411.36 o   0.56861
   7  -2  11      776.71        0.00   2012.17 o   0.59954
  -9  -1  11     8929.30     8877.35   3206.54 o   0.59239
  -8  -1  11      497.07     1890.86   2363.61 o   0.55997
  -7  -1  11     3358.64     2629.33   2526.45 o   0.53010
  -6  -1  11    12983.48    11702.27   2462.36 o   0.50321
  -5  -1  11    54549.19    56828.41   2738.54 o   0.47982
  -4  -1  11      474.78      418.24    685.26 o   0.46046
  -3  -1  11    21454.20    19338.06   1120.95 o   0.44565
  -2  -1  11        7.31      103.11   1067.12 o   0.43585
  -1  -1  11    24086.34    23601.27   1550.84 o   0.43142
   0  -1  11    18550.99    18157.96   1730.52 o   0.43250
   1  -1  11    75931.48    76157.66   2699.62 o   0.43907
   2  -1  11     2561.86     2202.81    711.41 o   0.45088
   3  -1  11    12456.50    11073.95   1416.54 o   0.46753
   4  -1  11    42637.31    46017.20   3018.26 o   0.48854
   5  -1  11       32.13      695.17   1428.43 o   0.51336
   6  -1  11      169.60       58.04   1579.83 o   0.54147
   7  -1  11     3340.19     6332.33   2435.80 o   0.57239
  -9   0  11     8523.15     5058.08   3450.09 o   0.59240
  -8   0  11      335.08       18.75   2633.05 o   0.55848
  -7   0  11      599.07       18.75   3277.62 o   0.52691
  -6   0  11     9172.75     9487.87   2310.91 o   0.49816
  -5   0  11     1754.99     4210.07   1953.27 o   0.47274
  -4   0  11     1958.35     2342.86    964.54 o   0.45120
  -3   0  11    12606.95    10794.80   1171.14 o   0.43412
  -2   0  11    65656.90    67491.64   2641.34 o   0.42206
  -1   0  11      260.01      110.03    720.10 o   0.41544
   0   0  11    11486.02    13515.38   1263.71 o   0.41453
   1   0  11     2957.80     1191.82    794.89 o   0.41937
   2   0  11     6416.97     7605.33    874.89 o   0.42975
   3   0  11    41496.30    43402.53   1765.51 o   0.44530
   4   0  11    20980.71    19882.66   1620.35 o   0.46549
   5   0  11    47840.86    49848.91   2626.36 o   0.48975
   6   0  11     3724.03     4524.38   1692.62 o   0.51751
   7   0  11     8630.60     9508.77   2310.91 o   0.54824
   8   0  11    18355.39    18910.76   5124.25 o   0.58146
  -9   1  11    33249.42    30789.13   4509.64 o   0.59641
  -8   1  11     9700.57     7909.16   2667.46 o   0.56122
  -7   1  11       29.97      149.98   2812.10 o   0.52822
  -6   1  11      916.83     4249.79   2477.12 o   0.49784
  -5   1  11     2997.31     5791.14   2330.02 o   0.47060
  -4   1  11    33416.80    31021.61   2160.31 o   0.44707
  -3   1  11    55940.66    59623.72   2595.78 o   0.42786
  -2   1  11    37106.62    36414.10   1387.19 o   0.41358
  -1   1  11     9626.62    11210.90    795.38 o   0.40473
   0   1  11      904.19     1401.74    762.77 o   0.40170
   1   1  11    24066.27    26872.23    987.62 o   0.40460
   2   1  11     3832.70     3304.82    854.04 o   0.41331
   3   1  11    46202.46    40531.65   1759.64 o   0.42747
   4   1  11    13326.50    12863.34   1250.54 o   0.44657
   5   1  11     1243.10     2398.89   1370.52 o   0.47001
   6   1  11    30069.10    32090.76   2881.88 o   0.49717
   7   1  11    19340.55    19218.06   2560.04 o   0.52748
   8   1  11       71.11      337.45   2916.40 o   0.56042
   9   1  11    27022.56    34720.05   6893.31 o   0.59557
  -8   2  11      297.53     1256.01   2811.27 o   0.56813
  -7   2  11        2.55     1512.09   2606.08 o   0.53398
  -6   2  11    19359.70    19162.66   2807.77 o   0.50227
  -5   2  11     9454.79     6932.64   1887.57 o   0.47349
  -4   2  11    54400.78    53463.37   2829.37 o   0.44823
  -3   2  11    20097.24    20183.66   1247.90 o   0.42709
  -2   2  11    35964.95    35483.28   1419.29 o   0.41073
  -1   2  11    66907.83    69130.57   2477.12 o   0.39971
   0   2  11    61109.88    67679.69   1756.70 o   0.39449
   1   2  11    15385.74    15504.04    987.62 o   0.39531
   2   2  11    69254.53    69587.32   2051.53 o   0.40212
   3   2  11      771.08      581.17    720.10 o   0.41463
   4   2  11     6067.11     5393.04   1072.63 o   0.43234
   5   2  11    52409.34    51065.79   2436.90 o   0.45465
   6   2  11    11748.76    14120.47   2276.43 o   0.48092
   7   2  11      847.97     3668.95   3908.94 o   0.51054
   8   2  11    13123.36    12770.13   3513.41 o   0.54295
   9   2  11     3682.40     3190.30   3837.49 o   0.57769
  -8   3  11    20183.62    15635.73   4098.98 o   0.57907
  -7   3  11        1.46      772.68   2792.77 o   0.54405
  -6   3  11     2401.43     5389.86   2916.40 o   0.51131
  -5   3  11     4734.45     4677.37   3496.08 o   0.48132
  -4   3  11     9296.91    10808.40   2150.18 o   0.45463
  -3   3  11   103433.18   120528.27   3783.02 o   0.43185
  -2   3  11    39314.17    40028.86   1446.81 o   0.41363
  -1   3  11      116.95       62.61    552.79 o   0.40058
   0   3  11    18401.18    18222.40    662.82 o   0.39323
   1   3  11    47130.37    48276.84   2160.31 o   0.39190
   2   3  11    24526.13    19877.24    854.04 o   0.39664
   3   3  11    57485.83    60507.01   1723.33 o   0.40724
   4   3  11   145291.06   151894.08   3693.34 o   0.42327
   5   3  11      373.33      397.44   1067.12 o   0.44413
   6   3  11      217.54       18.75   2508.26 o   0.46918
   7   3  11    11397.31     8397.96   2829.37 o   0.49780
   8   3  11    30478.46    27605.45   4374.60 o   0.52939
   9   3  11     3059.49     1696.63   3579.22 o   0.56347
  10   3  11    53317.25    40169.55   5562.94 o   0.59960
  -8   4  11     1636.34     4673.18   3683.46 o   0.59382
  -7   4  11    10588.18     5446.10   3181.53 o   0.55820
  -6   4  11        1.44       18.75   2582.44 o   0.52473
  -5   4  11      400.88      474.88   2294.41 o   0.49384
  -4   4  11    93309.14   101110.34   3149.55 o   0.46606
  -3   4  11   100389.60    98300.30   2947.46 o   0.44195
  -2   4  11    63773.32    65622.60   2072.23 o   0.42216
  -1   4  11    23636.83    21584.94    874.89 o   0.40732
   0   4  11      327.93      641.74    311.97 o   0.39797
   1   4  11     8950.55    10560.76    819.41 o   0.39451
   2   4  11    84726.49    84717.46   2449.74 o   0.39709
   3   4  11     1385.22     1565.25    720.10 o   0.40560
   4   4  11      327.75      232.47    838.41 o   0.41968
   5   4  11    31660.55    31480.51   2179.86 o   0.43878
   6   4  11      891.34      168.73   2477.12 o   0.46230
   7   4  11     1268.90     1288.09   2611.73 o   0.48959
   8   4  11    11505.40    10439.03   4693.42 o   0.52006
   9   4  11     2202.50     3582.07   3496.08 o   0.55318
  10   4  11     3221.00     5866.64   5367.60 o   0.58851
  -7   5  11     2087.67      913.59   2927.84 o   0.57613
  -6   5  11     2555.46     8783.71   3362.86 o   0.54221
  -5   5  11      159.39      102.80   2330.02 o   0.51072
  -4   5  11     3688.91     1638.52   1799.74 o   0.48215
  -3   5  11    21009.43    27988.68   2947.46 o   0.45705
  -2   5  11        0.41      149.98   1559.87 o   0.43600
  -1   5  11    44126.10    42356.33   2600.71 o   0.41963
   0   5  11    33390.26    36217.90   1392.52 o   0.40849
   1   5  11    18430.58    18819.44   2183.82 o   0.40303
   2   5  11   167588.52   159677.27   3603.47 o   0.40346
   3   5  11       84.02      806.14    711.41 o   0.40978
   4   5  11    71237.15    68694.47   2699.06 o   0.42172
   5   5  11     3236.75     3680.70   1238.64 o   0.43881
   6   5  11     2635.40     3688.42   2582.44 o   0.46049
   7   5  11    27502.90    29667.62   4368.63 o   0.48614
   8   5  11     7692.63     6893.24   4634.05 o   0.51517
   9   5  11    27998.74    29299.35   4837.21 o   0.54704
  10   5  11      217.73     2978.65   3762.39 o   0.58129
  -7   6  11     6657.18    14266.72   5061.78 o   0.59750
  -6   6  11     2456.75     2334.83   2980.47 o   0.56336
  -5   6  11       55.94     2082.19   2026.03 o   0.53154
  -4   6  11      478.65     1256.88   2112.97 o   0.50247
  -3   6  11     4764.51     5984.63   1891.51 o   0.47666
  -2   6  11    12146.19    12383.87   2184.29 o   0.45466
  -1   6  11       22.12      168.73   1520.16 o   0.43705
   0   6  11    50802.79    47096.60   2241.95 o   0.42438
   1   6  11    26887.28    30055.34   2746.16 o   0.41710
   2   6  11     8184.61     6602.54   1387.19 o   0.41549
   3   6  11   100322.97    99663.20   3720.77 o   0.41961
   4   6  11    65742.21    69122.62   2866.77 o   0.42930
   5   6  11    39179.96    34119.43   1943.48 o   0.44421
   6   6  11     9024.26     9068.98   1223.08 o   0.46381
   7   6  11     3389.70     4987.55   2774.38 o   0.48756
   8   6  11     7335.77     6124.11   3148.52 o   0.51487
   9   6  11      241.60     1128.27   3245.78 o   0.54520
  10   6  11    36378.85    54216.36   6346.73 o   0.57810
  -6   7  11      511.86     1380.38   3109.42 o   0.58780
  -5   7  11    32577.34    41027.73   4637.78 o   0.55585
  -4   7  11        0.30      120.30   1935.97 o   0.52652
  -3   7  11    42493.34    44841.65   3012.91 o   0.50025
  -2   7  11    97559.90    88291.88   4300.35 o   0.47757
  -1   7  11    15818.59    17574.35   1525.53 o   0.45900
   0   7  11    22172.67    23428.18   1615.90 o   0.44505
   1   7  11    11408.06     8485.46   1918.75 o   0.43618
   2   7  11    26118.62    24369.74   2184.29 o   0.43268
   3   7  11    13135.81    13749.00    882.76 o   0.43470
   4   7  11      129.86      500.55    889.26 o   0.44216
   5   7  11      179.95       18.75   1044.39 o   0.45478
   6   7  11    35034.60    36519.80   2088.78 o   0.47216
   7   7  11    42016.56    37592.34   3571.46 o   0.49379
   8   7  11    11105.51    11342.13   3314.09 o   0.51915
   9   7  11     1953.18     1814.94   3813.83 o   0.54771
  10   7  11    14897.94    20176.16   4766.77 o   0.57900
  -5   8  11       68.44     1095.73   2866.77 o   0.58323
  -4   8  11     1296.00      295.89   2774.38 o   0.55381
  -3   8  11    22786.25    25695.27   4098.98 o   0.52730
  -2   8  11      949.14     2479.42   1785.93 o   0.50416
  -1   8  11     2992.99     3407.98   1302.18 o   0.48486
   0   8  11      902.81     2324.67   1525.53 o   0.46988
   1   8  11      965.70       37.49   1440.21 o   0.45964
   2   8  11   173630.20   161477.23   4969.81 o   0.45447
   3   8  11   135966.34   132224.64   4560.49 o   0.45453
   4   8  11     1537.16     1335.40   1662.97 o   0.45983
   5   8  11    70586.98    81101.55   4088.86 o   0.47018
   6   8  11     2609.22     3189.79   2071.75 o   0.48527
   7   8  11    23034.38    23701.14   2635.45 o   0.50467
   8   8  11      949.27     1983.47   2515.22 o   0.52790
   9   8  11    24987.45    22366.29   4217.24 o   0.55449
  10   8  11     6411.63     1675.97   3549.85 o   0.58397
  -4   9  11      396.35       56.24   3040.33 o   0.58390
  -3   9  11     8115.87    10032.54   3096.25 o   0.55730
  -2   9  11      287.88     2891.43   2323.43 o   0.53387
  -1   9  11    14675.73    10687.26   2695.80 o   0.51404
   0   9  11     9346.86     7170.87   1692.62 o   0.49824
  -1  -9 -11    23683.76    20809.54   2062.21 o   0.48686
   2   9  11     1292.04     2862.16   2072.23 o   0.48022
   3   9  11     8492.29     7933.16   2288.30 o   0.47851
   4   9  11     3844.21     3339.84   1837.92 o   0.48179
   5   9  11    10949.74    10718.86   2160.31 o   0.48996
   6   9  11      435.22      403.00   1891.51 o   0.50278
   7   9  11     3969.43     3389.95   2071.75 o   0.51990
   8   9  11      114.81     2737.57   2749.46 o   0.54092
   9   9  11     1543.49     1687.67   4439.40 o   0.56540
  10   9  11    24027.22    22090.64   3693.34 o   0.59291
  -3  10  11      183.49        0.00   2980.47 o   0.58979
  -2  10  11    16610.42    22365.23   3603.47 o   0.56621
  -1  10  11     7669.90     4311.04   3179.54 o   0.54601
   0  10  11    32185.55    33620.79   2696.98 o   0.52956
  -1 -10 -11    41899.68    38507.02   3561.99 o   0.51724
   2  10  11     1783.41     2608.33   2330.02 o   0.50933
   3  10  11     4853.25     3879.37   1708.08 o   0.50606
   4  10  11    10769.30    11870.94   1975.75 o   0.50749
   5  10  11     7428.27     4109.71   2310.91 o   0.51361
   6  10  11      265.75       97.13   1891.51 o   0.52424
   7  10  11     1686.92     2536.55   2458.22 o   0.53911
   8  10  11     8200.07     7316.51   2918.25 o   0.55789
   9  10  11      636.49        0.00   3119.74 o   0.58020
  -2  11  11    20331.77    24600.36   3291.47 o   0.60077
  -1  11  11     1727.91     6154.96   2880.42 o   0.58031
   0  11  11    26230.84    27915.52   3149.55 o   0.56336
   1  11  11      172.32      952.83   1841.73 o   0.55026
   2  11  11     2621.97     4120.97   2425.86 o   0.54127
  -3 -11 -11       93.84       37.49   3749.47 o   0.53661
   4  11  11    22216.75    23689.32   3206.54 o   0.53639
  -5 -11 -11    42241.54    46662.10   6749.04 o   0.54062
   6  11  11    14178.66     8438.55   3243.10 o   0.54918
   7  11  11    48176.36    43106.28   4439.40 o   0.56190
   8  11  11     7812.04     9784.88   3603.47 o   0.57848
   9  11  11     1452.07     1621.77   2774.38 o   0.59861
   0  12  11     1872.97     2806.20   3168.63 o   0.59921
   1  12  11     3796.41     3294.74   2404.57 o   0.58546
   2  12  11      224.79     2182.26   2521.86 o   0.57556
   3  12  11    14412.69    17426.59   2947.46 o   0.56970
   4  12  11     1067.08       18.75   2774.38 o   0.56800
   5  12  11    19602.59    20329.13   3776.32 o   0.57051
   6  12  11    26233.70    33268.71   4637.78 o   0.57717
   7  12  11     1835.58     3484.13   3306.14 o   0.58784
   8  12  11     6970.15    14004.26   5999.15 o   0.60230
   4  13  11       55.67     1371.94   2880.42 o   0.60189
  -3  -6  12     7794.60     3734.41   2195.88 o   0.59971
  -2  -6  12       97.64      892.37   1844.49 o   0.59969
  -6  -5  12    10476.44     8986.35   2078.74 o   0.59874
  -5  -5  12      735.88       74.99   1740.65 o   0.58517
  -4  -5  12    25442.55    32430.41   2661.68 o   0.57544
  -3  -5  12    10281.11    10910.76   2223.92 o   0.56977
  -2  -5  12    15252.25    16028.61   2458.22 o   0.56826
  -1  -5  12     2848.28     4233.15   1956.38 o   0.57096
   0  -5  12      430.47       97.83   1692.62 o   0.57780
   1  -5  12      135.47       93.74   2072.23 o   0.58864
  -7  -4  12     3862.21     3679.95   2913.02 o   0.59653
  -6  -4  12      335.14     1904.21   1980.88 o   0.57732
  -5  -4  12    22807.26    22683.94   2426.93 o   0.56172
  -4  -4  12    11957.09    11004.73   1758.03 o   0.55005
  -3  -4  12     2660.47     3091.57   1445.78 o   0.54255
  -2  -4  12       56.93        0.00   1445.78 o   0.53940
  -1  -4  12      378.07       56.24   1452.21 o   0.54068
   0  -4  12    10636.16     7846.81   1730.52 o   0.54635
   1  -4  12    69358.82    73973.12   4137.88 o   0.55628
   2  -4  12     4904.97     6634.26   2028.14 o   0.57025
   3  -4  12    20299.70    18334.67   2696.98 o   0.58798
  -7  -3  12     5151.82     3316.62   2893.63 o   0.58059
  -6  -3  12      478.01      576.68   2753.18 o   0.55932
  -5  -3  12     1288.30      487.43   1455.01 o   0.54165
  -4  -3  12    11648.09     8550.57   1561.64 o   0.52793
  -3  -3  12    32658.17    34889.85   2814.53 o   0.51849
  -2  -3  12     5895.07     5604.16   1392.52 o   0.51354
  -1  -3  12    11558.47    11071.02   1860.39 o   0.51324
   0  -3  12    55824.82    60326.39   2895.99 o   0.51758
   1  -3  12    62978.52    54363.08   3258.11 o   0.52645
   2  -3  12     2775.09     1116.36   1409.49 o   0.53962
   3  -3  12     9112.13    10805.40   1789.40 o   0.55680
   4  -3  12     1584.81     2397.38   1571.25 o   0.57762
   5  -3  12       25.24     1181.08   2437.15 o   0.60170
  -8  -2  12    11809.69     9848.17   2979.47 o   0.59481
  -7  -2  12        3.40     5501.25   2724.25 o   0.56839
  -6  -2  12       50.31     4126.43   2604.36 o   0.54510
  -5  -2  12       55.48      592.42   1422.82 o   0.52534
  -4  -2  12     5458.41     2807.69   1091.25 o   0.50953
  -3  -2  12    15831.16    20264.57   2088.78 o   0.49803
  -2  -2  12     7357.21     7650.35   1730.52 o   0.49117
  -1  -2  12     4682.19     4704.58   1238.64 o   0.48912
   0  -2  12      216.71     1297.35   1538.65 o   0.49195
   1  -2  12      954.59     1244.88   1445.78 o   0.49958
   2  -2  12     3901.40     3673.25   1250.54 o   0.51180
   3  -2  12      682.60     4897.14   1571.25 o   0.52827
   4  -2  12    13528.09     8130.43   1806.34 o   0.54863
   5  -2  12     2374.64     2092.71   2416.18 o   0.57246
   6  -2  12     1003.05     1987.22   3018.26 o   0.59934
  -8  -1  12     9830.31    17043.18   4027.36 o   0.58840
  -7  -1  12        2.04     1946.36   2772.80 o   0.56017
  -6  -1  12       21.08     1759.07   2458.22 o   0.53494
  -5  -1  12        3.39      898.76   1263.71 o   0.51315
  -4  -1  12    82729.29    90429.62   3856.67 o   0.49524
  -3  -1  12     3597.88     2780.84   1401.53 o   0.48165
  -2  -1  12    82775.51    77231.80   3217.47 o   0.47276
  -1  -1  12    26132.22    26862.55   1765.51 o   0.46883
   0  -1  12     9356.00     9928.97   1409.49 o   0.46999
   1  -1  12     8785.48     6819.70   1247.90 o   0.47620
   2  -1  12    35442.30    37362.34   2236.22 o   0.48726
   3  -1  12      371.54      372.11   1231.40 o   0.50286
   4  -1  12    34710.54    37153.18   2646.68 o   0.52259
   5  -1  12    43404.49    54348.35   4071.10 o   0.54600
   6  -1  12    10739.20    10201.11   2454.78 o   0.57264
   7  -1  12      262.96      641.16   2347.54 o   0.60209
  -8   0  12    15451.84    15950.68   3051.07 o   0.58598
  -7   0  12      771.40     2491.69   3439.01 o   0.55611
  -6   0  12     1831.73     1260.92   2384.66 o   0.52909
  -5   0  12    13545.17    12733.46   3086.61 o   0.50537
  -4   0  12    19985.88    17313.06   1967.33 o   0.48543
  -3   0  12    33534.29    33346.37   1758.03 o   0.46977
  -2   0  12    31939.12    33206.00   1561.64 o   0.45880
  -1   0  12    23353.43    23574.77   1422.82 o   0.45289
   0   0  12    16953.81    11477.00   1587.52 o   0.45222
   1   0  12     4537.96     4780.87   1212.93 o   0.45682
   2   0  12    56990.86    59379.36   2207.17 o   0.46653
   3   0  12    10770.91     8250.58   1357.03 o   0.48104
   4   0  12    45271.93    45697.55   3217.47 o   0.49994
   5   0  12     2170.64      701.87   1627.81 o   0.52275
   6   0  12     1349.01     2049.08   1956.38 o   0.54897
   7   0  12      257.34     1275.43   1794.17 o   0.57816
  -8   1  12      820.34      340.42   2749.46 o   0.58760
  -7   1  12    11723.24     7296.13   2913.02 o   0.55630
  -6   1  12     8260.37     2639.97   2714.07 o   0.52768
  -5   1  12     7531.20     3334.10   1662.97 o   0.50221
  -4   1  12      376.79      244.77    794.89 o   0.48039
  -3   1  12     6514.70     8915.12   1212.93 o   0.46273
  -2   1  12      964.14      537.09    762.77 o   0.44971
  -1   1  12    12978.31    14432.56    935.92 o   0.44177
   0   1  12    47592.67    49415.71   2294.41 o   0.43915
   1   1  12     1787.26     2271.43    899.87 o   0.44198
   2   1  12     3983.39     4289.39   1006.09 o   0.45013
   3   1  12    13279.15    10985.94   1341.45 o   0.46333
   4   1  12     1845.16     4487.69   1442.08 o   0.48117
   5   1  12    15715.31    15475.77   2292.27 o   0.50314
   6   1  12      334.91      687.79   2128.08 o   0.52874
   7   1  12     9592.75     5818.95   2305.95 o   0.55747
   8   1  12     3650.16     3535.13   3783.02 o   0.58887
  -8   2  12      189.63       18.75   2580.51 o   0.59322
  -7   2  12     1990.34     1453.92   2330.02 o   0.56073
  -6   2  12     2042.50       18.75   2426.93 o   0.53076
  -5   2  12    18820.71    18083.13   2375.12 o   0.50377
  -4   2  12      110.91      341.12    685.26 o   0.48025
  -3   2  12    50457.95    51053.30   1871.85 o   0.46075
  -2   2  12    52025.55    55657.80   2428.34 o   0.44579
  -1   2  12     3689.77     2676.21    987.49 o   0.43583
   0   2  12    15060.92    16282.12   1075.09 o   0.43122
   1   2  12      276.49      253.09    662.82 o   0.43214
   2   2  12     6785.20     5313.65    854.04 o   0.43855
   3   2  12    22293.53    21371.96   1341.45 o   0.45021
   4   2  12    54097.79    46244.12   2595.78 o   0.46674
   5   2  12    11107.70     5629.16   1250.54 o   0.48763
   6   2  12    13387.05    15222.83   2257.94 o   0.51235
   7   2  12    22168.63    15480.98   3868.67 o   0.54039
   8   2  12     5800.42     3815.08   4772.29 o   0.57124
  -7   3  12    12108.69    12954.41   7123.99 o   0.56930
  -6   3  12        0.25      187.47   4294.57 o   0.53824
  -5   3  12       57.67     3152.89   2385.96 o   0.50998
  -4   3  12     5470.33     5044.19    853.35 o   0.48503
  -3   3  12   106663.32   115180.95   3735.84 o   0.46391
  -2   3  12     1072.82      618.16    716.73 o   0.44716
  -1   3  12     7034.13     7015.68    987.49 o   0.43529
   0   3  12     1835.96     2311.29    987.49 o   0.42871
   1   3  12    21301.23    18162.68    987.62 o   0.42766
   2   3  12     7795.12     7434.70    865.26 o   0.43218
   3   3  12    27954.38    27764.79   1325.64 o   0.44210
   4   3  12    11955.71    11435.87   1442.08 o   0.45707
   5   3  12    44648.60    42740.47   2665.48 o   0.47661
  -6  -3 -12    23042.98    27577.32   7498.93 o   0.50018
   7   3  12       73.95      287.08   4028.54 o   0.52726
   8   3  12      317.47      285.82   3107.63 o   0.55732
   9   3  12     3552.56     4134.42   4264.09 o   0.58991
  -7   4  12       76.16     1480.26   3188.69 o   0.58184
  -6   4  12     1423.17     1682.44   2355.44 o   0.54995
  -5   4  12     3388.97     2523.15   3012.91 o   0.52070
  -4   4  12    14021.77    14844.33   2462.36 o   0.49458
  -3   4  12       21.65      496.85   1935.97 o   0.47209
  -2   4  12      742.08      911.55    542.60 o   0.45378
  -1   4  12    12493.04    11471.37    865.26 o   0.44017
   0   4  12    98625.97    92905.63   2835.92 o   0.43171
   1   4  12     2155.52     2565.78    704.74 o   0.42869
   2   4  12    11641.55    12196.43   1033.89 o   0.43124
   3   4  12      162.99       56.24    662.82 o   0.43926
   4   4  12     7729.25     5818.31   1096.03 o   0.45245
   5   4  12        9.23      453.85   3643.69 o   0.47039
   6   4  12     7246.52    10733.09   3871.94 o   0.49255
   7   4  12    23813.14    19297.79   4161.57 o   0.51839
   8   4  12    25296.58    18848.41   4136.45 o   0.54739
   9   4  12     5614.70     4384.08   3970.29 o   0.57908
  -7   5  12       26.64     5446.41   5088.90 o   0.59809
  -6   5  12       70.80     1177.19   2941.15 o   0.56561
  -5   5  12     5304.45     7330.28   2241.95 o   0.53565
  -4   5  12      642.23     1185.49   1929.08 o   0.50862
  -3   5  12     1293.60      951.44   1902.08 o   0.48504
  -2   5  12      286.34       93.74   1589.77 o   0.46543
  -1   5  12    36891.50    38050.01   2979.47 o   0.45029
   0   5  12     5337.48     5321.48   2411.36 o   0.44010
   1   5  12    64155.82    73562.96   3466.28 o   0.43521
   2   5  12      389.57     2616.76   2267.10 o   0.43578
   3   5  12   138274.03   132459.58   4137.88 o   0.44180
   4   5  12       56.68     1710.04   1085.20 o   0.45306
   5   5  12    11153.30     9942.84   1280.08 o   0.46917
   6   5  12     6665.21     8177.89   3813.83 o   0.48966
   7   5  12     2241.14     3184.66   3173.25 o   0.51400
   8   5  12     1418.92    11275.80   3704.69 o   0.54168
   9   5  12    20978.11    18074.79   4217.24 o   0.57221
  -6   6  12     6736.77     2883.38   2521.86 o   0.58493
  -5   6  12     3472.58     8042.60   2916.40 o   0.55448
  -4   6  12     3112.12     2321.45   2724.25 o   0.52682
  -3   6  12      285.14      270.43   2267.10 o   0.50240
  -2   6  12     4655.21     4525.60   1935.97 o   0.48174
  -1   6  12   108038.34   104106.55   4507.44 o   0.46532
   0   6  12   121369.38   116867.49   3537.61 o   0.45360
   1   6  12    10234.40     7404.18   2112.97 o   0.44696
   2   6  12    31554.51    30340.44   2635.45 o   0.44562
   3   6  12      945.80      348.26    732.04 o   0.44964
   4   6  12    57474.13    53136.86   2416.18 o   0.45886
   5   6  12    24683.81    22986.62   1994.53 o   0.47299
  -6  -6 -12     3231.23      806.14   2624.63 o   0.49160
   7   6  12    32314.39    27647.80   4028.54 o   0.51421
   8   6  12      579.65     3015.62   3496.08 o   0.54031
   9   6  12     1781.83      571.05   3571.86 o   0.56942
  10   6  12     1508.89        0.00   7498.93 o   0.60112
  -5   7  12     6905.44     8083.69   3173.25 o   0.57681
  -4   7  12      470.99     1775.59   3062.71 o   0.54874
  -3   7  12     1797.07     3205.10   2026.03 o   0.52373
  -2   7  12     1771.79     2365.76   2142.97 o   0.50226
  -1   7  12    35250.29    35748.59   2875.92 o   0.48479
   0   7  12     5452.72     5278.65   1231.40 o   0.47176
   1   7  12    61583.21    70919.86   3828.73 o   0.46356
   2   7  12     7794.84     5402.91   2462.36 o   0.46043
   3   7  12      939.87        0.00   2241.95 o   0.46249
   4   7  12    13608.34    11917.75   2330.02 o   0.46966
   5   7  12        9.09        0.00   1699.34 o   0.48172
   6   7  12     4551.47     3849.61   2294.41 o   0.49831
   7   7  12    55561.91    56356.89   3557.75 o   0.51900
   8   7  12      532.63      956.11   3113.13 o   0.54332
   9   7  12     7337.91     4654.12   5092.09 o   0.57080
  10   7  12       84.82      187.47   5436.73 o   0.60101
  -4   8  12     1518.48     4039.20   2582.44 o   0.57396
  -3   8  12     1919.31     1629.65   2907.37 o   0.54856
  -2   8  12    21546.28    18633.30   2477.12 o   0.52649
  -1   8  12    29251.90    32627.50   2792.77 o   0.50819
   0   8  12    75909.86    75067.48   4143.51 o   0.49407
   1   8  12   164384.13   170721.33   4702.94 o   0.48450
   2   8  12       13.46      737.94   2425.86 o   0.47975
   3   8  12     4381.90      712.40   2241.95 o   0.47996
   4   8  12    60805.58    65107.04   4022.80 o   0.48514
   5   8  12     4377.97     7552.39   2288.30 o   0.49511
   6   8  12    99849.48   102950.52   4635.73 o   0.50961
   7   8  12    86545.40    85426.63   5043.72 o   0.52826
   8   8  12    11624.63    16933.17   3545.08 o   0.55063
   9   8  12     5169.57     4436.79   3828.73 o   0.57629
  -3   9  12     4446.30     5431.31   2746.16 o   0.57644
  -2   9  12     7188.46    10639.29   3113.13 o   0.55396
  -1   9  12       87.77     1220.40   2425.86 o   0.53501
   0  -9 -12       40.63       74.99   3561.99 o   0.51999
   1   9  12     1509.20      262.46   1485.96 o   0.50925
   2   9  12    36783.36    42545.79   3012.91 o   0.50305
   3   9  12     1419.93       93.74   2026.03 o   0.50157
   4   9  12     3408.47     1817.30   2323.43 o   0.50485
   5   9  12    51803.43    46223.54   3600.52 o   0.51280
  -6  -9 -12     2842.48       18.75   3187.05 o   0.52520
   7   9  12     4227.56     3349.78   2462.36 o   0.54175
   8   9  12     1160.77       93.74   2715.13 o   0.56208
   9   9  12     3414.99     5984.57   5032.19 o   0.58580
  -2  10  12    17317.81    15030.11   3760.58 o   0.58420
  -1  10  12     7222.12     9651.33   3537.46 o   0.56476
   0  10  12     2134.70     4050.66   3150.66 o   0.54902
   1  10  12      862.59     1249.78   2150.18 o   0.53728
   2  10  12       12.22      624.87   3086.61 o   0.52981
   3  10  12      545.73      618.66   1855.89 o   0.52680
   4  10  12    10252.96    10151.42   2428.34 o   0.52833
  -5 -10 -12     6509.94     6767.78   3187.05 o   0.53434
   6  10  12     2601.02     1181.08   2386.15 o   0.54470
   7  10  12    19358.63    13148.50   3188.69 o   0.55917
   8  10  12       35.10       56.24   2385.96 o   0.57742
   9  10  12     3620.15     5435.09   3229.59 o   0.59913
  -1  11  12    13233.99    18385.15   3197.39 o   0.59701
   0  11  12     7554.27     9533.02   3314.09 o   0.58068
   1  11  12     1416.05      480.22   2495.80 o   0.56811
   2  11  12     5013.66     4367.82   2425.86 o   0.55954
   3  11  12      314.36      803.76   2521.86 o   0.55517
   4  11  12       40.46     3392.54   3113.13 o   0.55509
   5  11  12     2139.01        0.00   2562.95 o   0.55931
   6  11  12    32439.57    37226.89   4086.83 o   0.56773
   7  11  12    11763.70     8276.05   3816.99 o   0.58016
   8  11  12    51410.71    53522.32   5357.94 o   0.59636
   1  12  12      168.37     1402.33   2875.92 o   0.60130
   2  12  12     1331.91      779.60   2290.00 o   0.59179
   3  12  12       90.02        0.00   2562.95 o   0.58621
   4  12  12     6449.78     4417.62   2774.50 o   0.58469
   5  12  12     5331.59     6597.32   2971.92 o   0.58726
   6  12  12    41536.53    53346.66   5257.95 o   0.59386
  -5  -4  13        8.82      740.82   1936.16 o   0.59579
  -4  -4  13    24586.02    22312.66   2633.05 o   0.58492
  -3  -4  13    31988.71    27517.20   2595.78 o   0.57800
  -2  -4  13       50.45      952.50   1616.10 o   0.57518
  -1  -4  13     8857.31    10942.62   2584.73 o   0.57651
   0  -4  13       33.06      141.90   1719.26 o   0.58196
   1  -4  13     3080.93     5260.94   1919.40 o   0.59142
  -6  -3  13     1544.21     1926.71   2078.74 o   0.59242
  -5  -3  13      802.76     2717.11   2195.88 o   0.57589
  -4  -3  13      380.19      871.94   1758.03 o   0.56314
  -3  -3  13      654.10     1709.76   1433.46 o   0.55443
  -2  -3  13    10264.32    11032.82   1874.68 o   0.54994
  -1  -3  13        0.05      109.75   1409.49 o   0.54979
   0  -3  13     5578.43     3698.32   2028.14 o   0.55398
   1  -3  13      315.66      260.59   1422.82 o   0.56241
   2  -3  13    13794.80    14887.97   2436.90 o   0.57489
   3  -3  13       97.18     1098.63   1798.55 o   0.59117
  -7  -2  13     3979.83     3733.31   3036.96 o   0.59989
  -6  -2  13      629.10      353.91   1472.03 o   0.57800
  -5  -2  13      457.92      655.99   1437.99 o   0.55953
  -4  -2  13    16725.11    19729.72   1950.20 o   0.54485
  -3  -2  13     5764.32     6142.35   1428.43 o   0.53426
  -2  -2  13    18195.66    18073.19   1765.51 o   0.52800
  -1  -2  13    24950.38    27251.57   2078.74 o   0.52624
   0  -2  13    37225.39    37427.98   2699.06 o   0.52902
   1  -2  13     6295.19     4181.94   1579.83 o   0.53626
   2  -2  13      290.78      279.19   1416.54 o   0.54779
   3  -2  13      839.86      451.81   1600.68 o   0.56335
   4  -2  13     1041.85      751.55   2446.16 o   0.58261
  -7  -1  13       65.23     2284.99   3413.39 o   0.59112
  -6  -1  13     1538.28     2339.54   1606.32 o   0.56740
  -5  -1  13     1642.68     1410.14   1472.03 o   0.54703
  -4  -1  13      102.85      393.69   1104.35 o   0.53041
  -3  -1  13    63913.44    74172.34   3292.21 o   0.51789
  -2  -1  13   158610.75   173596.77   5815.84 o   0.50978
  -1  -1  13    45122.52    49063.78   2606.08 o   0.50629
   0  -1  13    16723.51    18872.74   1740.65 o   0.50750
   1  -1  13    12814.87    10303.93   1730.52 o   0.51340
   2  -1  13       61.38      190.87   1263.71 o   0.52382
   3  -1  13     1671.96      331.41   1416.54 o   0.53850
   4  -1  13       52.76       37.49   1587.52 o   0.55710
   5  -1  13     5851.10     5408.88   2078.74 o   0.57925
  -7   0  13     7267.90     6138.56   3036.96 o   0.58628
  -6   0  13     7230.06     8656.31   3504.05 o   0.56084
  -5   0  13      915.73     1585.81   1093.78 o   0.53866
  -4   0  13     1078.88     1920.17   1587.52 o   0.52015
  -3   0  13     7838.18     6077.37   1740.65 o   0.50571
  -2   0  13      508.28      731.15   1449.15 o   0.49569
  -1   0  13     4749.31     4522.30   1587.52 o   0.49037
   0   0  13       46.32     1119.70   1579.83 o   0.48990
   1   0  13     1661.24     4911.53   1409.49 o   0.49430
   2   0  13     1876.52      843.63   1072.63 o   0.50344
   3   0  13    56992.11    63917.37   3883.01 o   0.51706
   4   0  13    28479.82    32275.40   2850.58 o   0.53482
   5   0  13    35189.25    39010.14   2775.11 o   0.55634
   6   0  13    13937.63    12529.15   2284.65 o   0.58118
  -7   1  13     5302.94     6247.70   3130.47 o   0.58546
  -6   1  13     7012.16    12535.00   2749.46 o   0.55847
  -5   1  13     3049.42     4524.82   1587.52 o   0.53461
  -4   1  13      124.23      936.34   1457.57 o   0.51431
  -3   1  13    28265.92    31065.78   1909.79 o   0.49800
  -2   1  13    57940.93    57697.57   2764.51 o   0.48609
  -1   1  13      551.24      360.39   1282.00 o   0.47890
   0   1  13     1683.20     2240.86   1455.01 o   0.47665
   1   1  13     5897.68     6299.00   1611.44 o   0.47940
   2   1  13        4.47      532.01   1606.32 o   0.48708
   3   1  13     3740.53     5306.56   1442.08 o   0.49946
   4   1  13      171.21      332.40   1449.15 o   0.51619
   5   1  13      278.34      168.73   1956.38 o   0.53687
   6   1  13    15625.39    15541.53   2347.54 o   0.56107
   7   1  13     6646.25     4376.68   2363.61 o   0.58835
  -7   2  13       88.98      406.62   2979.47 o   0.58868
  -6   2  13      727.68     1323.16   1891.51 o   0.56034
  -5   2  13     6236.21     7773.89   2562.95 o   0.53498
  -4   2  13    11979.25     8851.81   1202.29 o   0.51304
  -3   2  13    11631.08    12066.88   1171.14 o   0.49499
  -2   2  13     1636.51     1124.84    935.92 o   0.48124
  -1   2  13      374.59      790.12    704.74 o   0.47219
   0   2  13     7735.66    11071.95   1107.15 o   0.46810
   1   2  13    11078.16     9129.95   1325.64 o   0.46911
   2   2  13    21402.14    21142.87   1587.52 o   0.47518
   3   2  13    49475.86    50205.35   3353.62 o   0.48611
   4   2  13      258.97      310.15   1267.19 o   0.50160
   5   2  13    60723.14    58189.07   2982.36 o   0.52124
   6   2  13    20549.28    17622.49   2436.90 o   0.54458
   7   2  13      261.68     5290.35   5092.09 o   0.57116
   8   2  13    13834.87    11089.05   4374.60 o   0.60056
  -7   3  13     9777.10     8909.76   2867.13 o   0.59587
  -6   3  13    15470.56    21857.80   3107.63 o   0.56640
  -5   3  13     1164.72     3180.84   1974.98 o   0.53976
  -4   3  13    11019.50     7022.22   2753.18 o   0.51639
  -3   3  13    27603.82    26078.83   2436.90 o   0.49675
  -2   3  13      700.32      341.20    838.41 o   0.48130
  -1   3  13    11633.35    11150.36   1155.45 o   0.47046
   0   3  13       46.46      146.98    865.26 o   0.46453
   1   3  13     3150.01     6062.87   1155.45 o   0.46372
   2   3  13    17984.76    17204.03   1189.20 o   0.46805
   3   3  13    12230.37    11091.21   1247.90 o   0.47738
   4   3  13    18424.40    19013.43   2121.43 o   0.49143
   5   3  13    12669.64    11743.33   2134.23 o   0.50980
   6   3  13    10898.65    10629.39   3816.99 o   0.53205
   7   3  13     1477.40     2449.85   3306.14 o   0.55771
   8   3  13    20719.84    21774.55   5960.95 o   0.58634
  -6   4  13     5209.84     7369.30   3206.54 o   0.57652
  -5   4  13     5022.33     7334.39   2738.54 o   0.54883
  -4   4  13     2026.64      586.84   2363.61 o   0.52425
  -3   4  13      311.17     2166.77   2290.00 o   0.50324
  -2   4  13    25655.50    33396.63   2918.25 o   0.48626
  -1   4  13     4613.38     5432.98   1844.49 o   0.47374
   0   4  13     4016.22     4069.75    548.02 o   0.46605
   1   4  13   183918.56   189812.03   6093.61 o   0.46342
   2   4  13    26742.32    20430.03   1155.45 o   0.46594
   3   4  13     9058.72     7880.37   1035.88 o   0.47353
   4   4  13     3942.38     2536.54   1874.68 o   0.48595
   5   4  13    48768.77    47530.19   5308.94 o   0.50284
   6   4  13      234.44      318.70   3181.53 o   0.52377
   7   4  13     1964.62     2229.70   3173.25 o   0.54827
   8   4  13        9.44      888.24   3439.01 o   0.57590
  -6   5  13     1364.57     5068.72   2875.92 o   0.59050
  -5   5  13       36.73      547.42   2850.58 o   0.56199
  -4   5  13    17015.06    14357.97   2696.98 o   0.53644
  -3   5  13     3743.14     2618.63   2072.23 o   0.51428
  -2   5  13    55933.82    59382.57   3291.47 o   0.49597
  -1   5  13     1814.70     2689.17   2600.71 o   0.48195
   0   5  13    41362.38    43990.20   3231.79 o   0.47260
   1   5  13    39551.09    42599.45   2893.63 o   0.46821
   2   5  13     7175.63     9233.12   2150.18 o   0.46890
   3   5  13    28240.67    25272.04   2699.06 o   0.47466
   4   5  13    10288.17    11121.99   2098.21 o   0.48531
   5   5  13     4751.51     1307.10   1806.94 o   0.50053
   6   5  13    13041.40    12730.50   4174.18 o   0.51993
   7   5  13    48460.37    40258.61   5500.19 o   0.54305
   8   5  13    39169.80    31120.57   4904.85 o   0.56945
   9   5  13    24513.34    20460.30   6564.79 o   0.59868
  -5   6  13     1121.56     1399.14   2521.86 o   0.57896
  -4   6  13      881.98     1585.50   2294.41 o   0.55266
  -3   6  13      789.46     2299.73   2310.91 o   0.52958
  -2   6  13     3271.11     4476.48   2449.74 o   0.51017
  -1   6  13     7718.87     9082.83   2288.30 o   0.49484
   0   6  13      330.07     2047.90   2600.71 o   0.48399
   1   6  13     1790.54      543.67   1871.85 o   0.47793
   2   6  13     4684.03     3195.78   2011.40 o   0.47684
   3   6  13     2205.23     1933.99   2150.18 o   0.48075
   4   6  13     4102.68      524.93   2043.42 o   0.48954
   5   6  13     2069.47     5111.46   2829.37 o   0.50295
   6   6  13    19296.06    22767.72   2875.92 o   0.52063
   7   6  13       54.24     3188.66   3282.39 o   0.54217
   8   6  13     4223.24     1902.53   3362.86 o   0.56711
   9   6  13    10869.94     4666.93   5809.13 o   0.59504
  -5   7  13     1177.29     5463.54   3400.65 o   0.59942
  -4   7  13     2899.68     6825.34   3331.91 o   0.57258
  -3   7  13      351.11      345.02   2554.61 o   0.54879
  -2   7  13     1144.55      904.12   2458.22 o   0.52848
  -1   7  13     5740.82     4571.36   1935.97 o   0.51205
   0   7  13     1628.81     1881.74   2207.17 o   0.49989
   1   7  13     8964.22     9020.33   2011.40 o   0.49230
   2   7  13    94892.94    92458.98   4646.87 o   0.48951
   3   7  13    29751.97    29655.87   2738.54 o   0.49160
   4   7  13     3125.16     3816.80   2072.23 o   0.49851
   5   7  13       64.82      613.41   2249.68 o   0.51003
   6   7  13    18527.11    11679.58   3018.26 o   0.52587
   7   7  13     6858.18     5301.74   2774.50 o   0.54565
   8   7  13      277.92     1001.39   3908.94 o   0.56896
   9   7  13      839.41      468.68   3908.94 o   0.59538
  -4   8  13     1516.18     6423.79   3871.94 o   0.59581
  -3   8  13     8001.80    11722.09   3629.26 o   0.57152
  -2   8  13      362.40      660.29   2462.36 o   0.55051
  -1   8  13    57481.64    69057.59   5282.69 o   0.53317
   0   8  13    17962.71    15292.75   2288.30 o   0.51987
   1   8  13    12116.58    12858.03   2838.57 o   0.51093
   2   8  13    14905.82    14621.86   2833.20 o   0.50657
   3   8  13        3.86      480.23   1935.97 o   0.50692
   4   8  13    10905.18     9512.32   2207.17 o   0.51197
   5   8  13      528.07      581.17   2554.61 o   0.52158
   6   8  13     5062.72     2289.49   2355.44 o   0.53550
   7   8  13      237.98     3288.54   3062.80 o   0.55340
   8   8  13     3392.30      187.47   3648.29 o   0.57493
   9   8  13    26339.75    31513.27   4969.81 o   0.59968
  -3   9  13     2708.37     1668.51   3018.26 o   0.59735
  -2   9  13      134.83     1977.38   2880.42 o   0.57581
  -1   9  13        0.57       74.99   2635.45 o   0.55775
   0   9  13    41814.45    38483.18   4593.63 o   0.54349
   1   9  13     5680.35     8065.10   2249.68 o   0.53336
   2   9  13    19786.76    22679.23   3009.24 o   0.52759
   3   9  13    13160.70    11235.14   2508.26 o   0.52632
   4   9  13     3390.81     3273.47   2317.02 o   0.52959
   5   9  13    31975.45    33646.59   3439.01 o   0.53730
   6   9  13    36885.82    32796.63   3501.32 o   0.54929
   7   9  13    14737.20    15199.95   3148.52 o   0.56526
   8   9  13     7348.65     3129.65   3423.90 o   0.58491
  -1  10  13     9878.38     7742.65   3749.47 o   0.58535
   0  10  13     3012.63        0.00   2814.53 o   0.57030
   1  10  13     1021.91       18.75   3245.78 o   0.55914
   2  10  13     8247.77     4110.06   2971.92 o   0.55211
   3  10  13     6789.16     9402.65   3511.06 o   0.54936
   4  10  13      876.50     3027.40   2294.41 o   0.55095
   5  10  13     4456.04     5298.01   2947.46 o   0.55686
   6  10  13     4516.44     4734.56   2425.86 o   0.56694
   7  10  13     2037.91     2238.23   2425.86 o   0.58098
   8  10  13    10020.03     4061.52   3306.14 o   0.59869
   0  11  13     1767.60      142.72   2290.00 o   0.59987
   1  11  13      496.26      449.99   3439.01 o   0.58784
   2  11  13     5139.72     1678.52   2635.45 o   0.57969
   3  11  13    15127.87    13978.65   3378.35 o   0.57560
   4  11  13      268.21     4619.95   3629.26 o   0.57565
   5  11  13     3177.65     7804.75   3445.77 o   0.57985
   6  11  13     1357.58       74.99   2880.42 o   0.58810
   7  11  13     2364.41     4927.04   3245.78 o   0.60024
  -4  -3  14      760.11     3799.67   2042.62 o   0.59865
  -3  -3  14    13150.87    15775.05   2145.26 o   0.59058
  -2  -3  14        2.48      614.03   1641.84 o   0.58651
  -1  -3  14     5070.54     5071.76   1928.16 o   0.58649
   0  -3  14      231.13      787.45   1772.32 o   0.59055
   1  -3  14    12611.24     7855.10   2257.94 o   0.59858
  -5  -2  14     1588.99      509.73   1452.21 o   0.59415
  -4  -2  14     2282.77      681.45   1437.99 o   0.58047
  -3  -2  14     5017.96     6697.69   1909.79 o   0.57067
  -2  -2  14     7218.36     9734.21   1984.77 o   0.56495
  -1  -2  14    11781.02    10474.27   1950.20 o   0.56344
   0  -2  14     4986.74     4541.60   1765.51 o   0.56616
   1  -2  14    13583.88    10261.12   1962.07 o   0.57306
   2  -2  14    10059.86    10994.84   2470.28 o   0.58400
   3  -2  14        6.43       86.46   1641.84 o   0.59874
  -6  -1  14      579.91     1473.97   3653.53 o   0.60047
  -5  -1  14     9348.01     8299.14   1919.40 o   0.58139
  -4  -1  14     1505.90      582.28   1433.46 o   0.56591
  -3  -1  14    18356.03    18636.72   1784.20 o   0.55433
  -2  -1  14    28582.25    33757.04   2826.24 o   0.54689
  -1  -1  14     2818.51     6474.12   1758.03 o   0.54377
   0  -1  14      396.27     1475.26   1433.46 o   0.54504
   1  -1  14    30605.39    35156.18   2981.39 o   0.55068
   2  -1  14       14.21      243.72   1462.08 o   0.56054
   3  -1  14     3973.92     4387.97   1646.11 o   0.57441
   4  -1  14      256.52     1172.13   2210.52 o   0.59201
  -6   0  14    24820.30    22947.40   4136.45 o   0.59329
  -5   0  14       81.57       56.24   2944.01 o   0.57250
  -4   0  14     9087.63     8275.32   1991.77 o   0.55525
  -3   0  14       90.36      389.78   1634.10 o   0.54188
  -2   0  14      727.07      281.21   1255.46 o   0.53269
  -1   0  14    20505.93    19040.31   1928.16 o   0.52788
   0   0  14    13719.75    12757.59   1899.22 o   0.52759
   1   0  14    17474.48    15412.57   2067.78 o   0.53182
   2   0  14      947.84     5071.48   1467.62 o   0.54045
   3   0  14     3242.44     4753.07   1806.34 o   0.55330
   4   0  14     8225.55     9822.32   2223.92 o   0.57007
   5   0  14    12785.89    14829.14   2699.06 o   0.59042
  -6   1  14     8377.55     6264.55   3331.91 o   0.59006
  -5   1  14     4057.25     4378.22   2807.77 o   0.56766
  -4   1  14     7701.80     8568.95   3036.96 o   0.54872
  -3   1  14     3497.74     5233.42   1250.54 o   0.53360
  -2   1  14    21529.22    19530.36   1950.20 o   0.52265
  -1   1  14    80477.98    84031.82   3594.46 o   0.51611
   0   1  14     3555.85     1379.80   1422.82 o   0.51417
   1   1  14    54755.47    64943.91   3142.50 o   0.51687
   2   1  14     1095.26     1222.66   1267.19 o   0.52414
   3   1  14     1845.40     4818.42   1887.57 o   0.53580
   4   1  14       18.93      230.71   1984.77 o   0.55156
   5   1  14    16540.39    11482.14   2154.80 o   0.57110
   6   1  14     4883.32     6469.41   2078.74 o   0.59403
  -6   2  14     2214.73      524.55   3009.24 o   0.59084
  -5   2  14     2070.97      112.48   2696.98 o   0.56698
  -4   2  14        0.02      309.06   2378.39 o   0.54647
  -3   2  14     4751.71     7377.07   3048.96 o   0.52969
  -2   2  14    33850.19    41983.17   2764.51 o   0.51702
  -1   2  14    22347.81    23099.01   1606.32 o   0.50875
   0   2  14      480.06      726.90   1409.49 o   0.50510
   1   2  14    35763.13    38308.11   2811.27 o   0.50618
   2   2  14      256.11      847.48   1088.41 o   0.51195
   3   2  14       53.45     1107.90   1267.19 o   0.52227
   4   2  14     5184.72     3727.80   1445.78 o   0.53685
   5   2  14     3056.92     3544.38   1789.40 o   0.55538
   6   2  14     2201.08     2416.54   1997.87 o   0.57747
  -6   3  14     4088.55      187.47   3496.08 o   0.59561
  -5   3  14    10180.34    11769.51   3950.47 o   0.57047
  -4   3  14      225.23       74.99   1974.98 o   0.54855
  -3   3  14     7077.53     5075.67   2267.10 o   0.53024
  -2   3  14      485.31      828.79   2072.23 o   0.51594
  -1   3  14      975.78      243.72   1692.62 o   0.50598
   0   3  14     4575.29     3639.85    987.49 o   0.50063
   1   3  14      417.91     2038.68    819.41 o   0.50003
   2   3  14    54774.68    58533.89   2657.45 o   0.50420
   3   3  14     4974.54     3985.68   1571.25 o   0.51301
   4   3  14     8184.02     5594.96   1962.07 o   0.52625
   5   3  14     1057.29      537.78   1263.71 o   0.54358
   6   3  14     2826.51     1065.49   3762.39 o   0.56463
   7   3  14      567.54     3538.21   4300.35 o   0.58900
  -5   4  14    36139.91    35976.04   3945.75 o   0.57805
  -4   4  14     1917.37     1775.48   2411.36 o   0.55490
  -3   4  14     7429.27    11949.35   2478.81 o   0.53524
  -2   4  14     6547.06     5077.22   2411.36 o   0.51945
  -1   4  14    17728.43    24054.88   2600.71 o   0.50789
   0   4  14    42860.06    46125.79   3760.58 o   0.50087
   1   4  14      133.18      241.53    704.74 o   0.49858
   2   4  14    32918.96    42116.60   1871.85 o   0.50107
   3   4  14      107.38      485.00   1212.93 o   0.50828
   4   4  14     2174.79     7069.51   3173.25 o   0.52001
   5   4  14    14438.76     9401.79   3181.53 o   0.53597
   6   4  14    27198.42    35937.68   4617.05 o   0.55578
   7   4  14      204.59      959.65   3895.48 o   0.57907
  -5   5  14     2377.44     4386.95   3014.53 o   0.58957
  -4   5  14     4658.35     9133.37   2835.92 o   0.56540
  -3   5  14     3557.16     2962.24   2290.00 o   0.54456
  -2   5  14      137.16      962.46   2098.21 o   0.52744
  -1   5  14    98554.77    96055.53   5040.19 o   0.51443
   0   5  14    57247.48    53297.21   3431.72 o   0.50583
   1   5  14      394.15     1184.94   1929.08 o   0.50187
   2   5  14    51194.12    48592.52   3603.47 o   0.50266
   3   5  14    20577.45    18714.87   2927.84 o   0.50819
   4   5  14     3910.10     4521.69   2384.66 o   0.51829
   5   5  14      175.03      996.02   3014.53 o   0.53271
   6   5  14    14076.04    13241.29   4612.56 o   0.55111
   7   5  14     2852.24     4476.55   3571.86 o   0.57311
   8   5  14    21822.65    31235.00   5787.38 o   0.59830
  -4   6  14     4745.96     4264.29   3062.71 o   0.57981
  -3   6  14       52.07     2834.22   2980.47 o   0.55799
  -2   6  14     4550.71     3560.11   2646.68 o   0.53973
  -1   6  14      586.36      618.66   1935.97 o   0.52541
   0   6  14       21.00      254.93   1975.75 o   0.51535
   1   6  14     1348.38     3396.89   2582.44 o   0.50981
   2   6  14    29483.13    27065.63   2646.68 o   0.50893
   3   6  14      833.94      303.42   2108.62 o   0.51274
   4   6  14     7621.96     6152.87   2850.58 o   0.52113
   5   6  14     1742.16     2196.16   2562.95 o   0.53389
   6   6  14    54974.47    56345.01   5235.01 o   0.55072
   7   6  14    34003.75    22465.08   5032.19 o   0.57125
   8   6  14      451.12      112.48   4653.38 o   0.59510
  -4   7  14      120.15      232.96   3349.54 o   0.59784
  -3   7  14       16.87      665.98   3378.35 o   0.57524
  -2   7  14     7249.42     5129.26   2428.34 o   0.55602
  -1   7  14     3580.72     4309.44   2794.44 o   0.54057
   0   7  14        8.55     1138.55   2150.18 o   0.52920
   1   7  14    15743.05    16634.65   2495.80 o   0.52219
   2   7  14    61908.48    55914.19   3828.73 o   0.51970
   3   7  14    24521.20    24353.23   3148.52 o   0.52181
   4   7  14    17323.25    17727.55   2696.98 o   0.52846
   5   7  14      121.97      112.48   2531.34 o   0.53948
   6   7  14     1114.01      243.72   2355.44 o   0.55462
   7   7  14     2401.43      507.95   5071.50 o   0.57353
   8   7  14       32.46     1425.77   4136.45 o   0.59588
  -3   8  14      986.32      773.86   4041.56 o   0.59597
  -2   8  14     8413.99    10253.76   3633.61 o   0.57599
   1  -8 -14       34.79       93.74   3187.05 o   0.55957
   0   8  14    14956.06    17231.68   2807.77 o   0.54705
   1   8  14     1919.74     4844.08   2477.12 o   0.53870
   2   8  14    16230.19    18038.24   3375.90 o   0.53471
   3   8  14     4285.04     7059.64   2288.30 o   0.53518
   4   8  14     2765.15     1686.62   2867.13 o   0.54010
   5   8  14     3256.13     2026.84   2462.36 o   0.54935
   6   8  14    24373.64    24381.26   3519.29 o   0.56272
   7   8  14     1466.41      717.35   2562.95 o   0.57991
   8   8  14     2130.34     5967.56   4002.60 o   0.60061
  -2   9  14     3175.87     2271.87   4088.86 o   0.59925
  -1   9  14      283.47     3022.80   3950.47 o   0.58203
   0   9  14    21042.17    20404.68   3496.08 o   0.56852
   1   9  14     3102.09     1966.66   2241.91 o   0.55898
   2   9  14     6716.50    13703.43   3150.66 o   0.55361
   3   9  14    14468.13     9503.57   2562.13 o   0.55253
  -4  -9 -14     4888.22     8792.50   4311.89 o   0.55578
   5   9  14    13048.04     6492.45   2829.37 o   0.56327
   6   9  14    17674.22    15074.86   3325.95 o   0.57484
   7   9  14    12214.75     9733.90   3906.54 o   0.59025
   0  10  14    11606.42    14893.46   3883.01 o   0.59322
   1  10  14     2926.92     1012.36   3245.78 o   0.58263
   2  10  14       77.22     2044.79   2962.85 o   0.57601
   3  10  14   109885.35   116818.59   6818.34 o   0.57350
   4  10  14     6035.03     8141.22   4439.40 o   0.57516
   5  10  14     7118.72     7414.86   3107.63 o   0.58095
   6  10  14     1630.12     3758.99   2774.50 o   0.59074
  -2 -11 -14      684.17     1930.98   4874.31 o   0.60153
   3  11  14     5397.72     3803.25   3600.52 o   0.59771
   4  11  14     9884.79     5829.52   3306.14 o   0.59789
   5  11  14     2897.48     3518.53   3511.06 o   0.60205
  -1  -2  15    19262.43    16443.35   2584.73 o   0.60069
  -4  -1  15     7297.19     7172.07   2337.27 o   0.60167
  -3  -1  15      347.67       18.75   1473.30 o   0.59092
  -2  -1  15      969.03      425.15   1428.43 o   0.58408
  -1  -1  15     1831.89     2052.30   1442.08 o   0.58129
   0  -1  15    15347.84    11702.40   1823.75 o   0.58260
   1  -1  15    25173.76    26684.95   2850.58 o   0.58800
   2  -1  15     2713.55     3187.07   1928.16 o   0.59737
  -4   0  15     1181.42     3299.53   3009.24 o   0.59067
  -3   0  15      152.76       38.53   1275.68 o   0.57825
  -2   0  15       46.39      582.27   1273.13 o   0.56977
  -1   0  15     2945.97     4522.22   1579.83 o   0.56542
   0   0  15    36563.42    29735.14   2489.94 o   0.56527
   1   0  15    35451.65    31933.09   2826.24 o   0.56935
   2   0  15     2513.09     2377.68   2088.78 o   0.57756
   3   0  15      373.14      563.52   1636.88 o   0.58972
  -5   1  15     7923.34     7611.42   3179.54 o   0.60126
  -4   1  15     9615.88    10483.59   3653.53 o   0.58354
  -3   1  15    14446.15    10336.38   2947.46 o   0.56948
  -2   1  15      191.97        0.00   3491.88 o   0.55935
  -1   1  15     6652.29    10258.54   1600.68 o   0.55339
   0   1  15    16435.35    15400.17   1794.17 o   0.55171
   1   1  15      152.35       18.75   1433.46 o   0.55436
   2   1  15    64935.93    58881.96   3760.58 o   0.56128
   3   1  15     7446.37     9765.48   1956.38 o   0.57231
   4   1  15    12977.85    11526.65   2257.94 o   0.58723
  -5   2  15     3042.71     2054.20   3567.59 o   0.59964
  -4   2  15     8569.18     8534.46   3086.90 o   0.58041
  -3   2  15     1716.08     2144.69   2515.22 o   0.56478
  -2   2  15      104.81     1278.11   2497.76 o   0.55304
  -1   2  15    10526.24    13772.39   3496.08 o   0.54546
   0   2  15     4113.28     5115.90   1587.52 o   0.54220
   1   2  15     5949.58     5928.40   1442.08 o   0.54334
   2   2  15    91744.38   100949.45   4769.43 o   0.54886
   3   2  15       54.68      345.99   1809.80 o   0.55862
   4   2  15     9498.61     6125.40   2284.65 o   0.57241
   5   2  15     2030.04     4086.92   2247.53 o   0.58995
  -4   3  15     1924.86      149.98   3496.08 o   0.58137
  -3   3  15     1078.49     2999.55   3421.94 o   0.56426
  -2   3  15     2969.10     2515.95   3683.46 o   0.55098
  -1   3  15    10331.28     9045.59   3446.65 o   0.54180
   0   3  15      988.75     3966.81   4294.57 o   0.53695
   1   3  15     4272.98     2226.49   3096.25 o   0.53652
   2   3  15     1574.38     2570.84   1634.10 o   0.54055
   3   3  15     4375.90     2923.17   1442.08 o   0.54892
   4   3  15    13265.97    11549.31   2114.23 o   0.56144
   5   3  15      148.34      845.94   2106.44 o   0.57785
   6   3  15    31685.38    37897.73   5435.11 o   0.59782
  -4   4  15     1104.66     1408.59   3816.99 o   0.58637
  -3   4  15     1182.65     1924.52   3643.69 o   0.56793
  -2   4  15      501.24      878.26   3416.17 o   0.55321
  -1   4  15     2646.68       74.99   3107.63 o   0.54251
   0   4  15    17892.94    20952.66   3776.32 o   0.53608
   1   4  15     9325.52     7780.92   3378.42 o   0.53408
   2   4  15     4209.29     4862.07   3014.53 o   0.53654
   3   4  15    13618.48     8509.04   3871.94 o   0.54342
   4   4  15      503.45      480.07   4560.49 o   0.55454
   5   4  15       42.60     2896.06   3704.69 o   0.56966
   6   4  15     2184.17     6768.21   5430.26 o   0.58847
  -4   5  15     3264.75      301.78   3714.11 o   0.59534
  -3   5  15    11043.13     9157.50   2838.57 o   0.57571
  -2   5  15     5297.31     2984.35   2310.91 o   0.55968
  -1   5  15     5127.90     3621.24   2508.26 o   0.54757
   0   5  15     1078.38      134.92   2404.57 o   0.53963
   1   5  15       35.97     1155.95   2425.86 o   0.53606
   2   5  15     1727.22     3434.66   2611.73 o   0.53695
   3   5  15    28812.39    31271.41   2982.36 o   0.54226
  -4  -5 -15     9207.16    10292.28   4686.83 o   0.55187
   5   5  15     9092.91     9017.46   3844.35 o   0.56557
   6   5  15     3203.19     8203.09   5500.19 o   0.58306
  -3   6  15      675.92      149.98   3113.13 o   0.58743
  -2   6  15     4855.41     8811.25   3185.94 o   0.57025
  -1   6  15        4.14      111.18   2794.44 o   0.55685
   0   6  15        8.39     1368.55   2214.30 o   0.54751
   1   6  15     6392.60     5841.40   2267.10 o   0.54243
   2   6  15    20913.72    23235.42   3317.97 o   0.54174
   3   6  15        7.26     1486.20   2310.91 o   0.54546
   4   6  15     8545.77    12583.73   3714.11 o   0.55349
   5   6  15       17.75      693.96   2880.42 o   0.56565
   6   6  15    16007.38    10606.56   5308.94 o   0.58169
   7   6  15     5208.80    13610.56   5999.15 o   0.60128
  -2   7  15     2478.85       18.75   2385.96 o   0.58470
  -1   7  15     7446.41     9691.31   2562.95 o   0.57015
   0   7  15     3184.13     3403.05   2792.77 o   0.55952
   1   7  15    12878.96    14745.70   3421.94 o   0.55303
   2   7  15    14485.40     9571.90   2667.46 o   0.55081
   3   7  15       55.89      736.72   2714.07 o   0.55294
   4   7  15     2031.66     3638.90   2526.45 o   0.55935
   5   7  15     3346.60     1049.85   2411.36 o   0.56991
   6   7  15    13485.67    13139.99   3109.42 o   0.58438
   7   7  15      729.41       74.99   5249.25 o   0.60249
  -1   8  15      126.99       37.49   2425.86 o   0.58721
   0   8  15      913.93      168.73   2562.13 o   0.57542
   1   8  15     4729.39     2317.60   2385.96 o   0.56761
   2   8  15     1018.55     2563.39   2462.36 o   0.56396
   3   8  15    28208.08    22224.30   2979.47 o   0.56454
  -4  -8 -15    11978.58    13291.86   3936.94 o   0.56934
   5   8  15     1085.13      168.73   2696.98 o   0.57825
   6   8  15     1505.06     2659.14   2867.13 o   0.59109
   0   9  15     4912.39     1540.32   3040.33 o   0.59488
   1   9  15     2188.15      181.37   3462.87 o   0.58590
   2   9  15    16015.76    16535.15   3813.83 o   0.58090
   3   9  15    82580.65    78557.45   4882.03 o   0.58001
   4   9  15    73538.02    82900.18   5535.62 o   0.58323
   5   9  15    10632.06    11693.11   3735.84 o   0.59050
   6   9  15     2346.21     1434.17   3314.09 o   0.60167
   2  10  15     1764.19     1298.44   3014.53 o   0.60132
   3  10  15      307.90      857.35   3014.53 o   0.59905
   4  10  15    15547.57    11714.02   4362.77 o   0.60076
  -2   1  16    25361.02    30154.79   4453.89 o   0.59619
  -1   1  16     3222.50     2617.94   2962.48 o   0.59072
   0   1  16     1068.35     5697.78   3970.29 o   0.58927
   1   1  16      243.28      965.82   1648.02 o   0.59188
   2   1  16      528.03        0.00   2097.98 o   0.59849
  -3   2  16    10494.95    10282.03   4007.83 o   0.60018
  -2   2  16      118.37     1517.38   3734.65 o   0.58928
  -1   2  16      889.97     2102.04   3549.85 o   0.58229
   0   2  16      887.27     1325.09   4938.08 o   0.57937
   1   2  16       83.25     3141.17   3828.73 o   0.58056
   2   2  16     1193.13     2072.08   3704.69 o   0.58586
   3   2  16    20210.82    15003.58   2299.36 o   0.59514
  -3   3  16        3.99       37.49   3951.50 o   0.59872
  -2   3  16       37.67     2750.55   4136.45 o   0.58634
  -1   3  16      253.25     4483.24   3837.49 o   0.57786
   0   3  16    16351.56    16493.51   4483.82 o   0.57344
   1   3  16     2705.58     5069.06   5088.90 o   0.57317
   2   3  16     3311.40     5461.18   3776.32 o   0.57707
   3   3  16       21.38      352.35   5357.79 o   0.58504
   4   3  16     7732.91     5050.36   4083.88 o   0.59694
  -3   4  16      409.24     2123.51   3883.01 o   0.60121
  -2   4  16    10212.24    12221.40   4235.83 o   0.58745
  -1   4  16    19754.80    19125.44   3988.12 o   0.57751
   0   4  16    20264.63    28577.33   4617.05 o   0.57161
   1   4  16     2698.40     5699.74   4899.48 o   0.56986
   2   4  16      548.06     2191.96   3466.28 o   0.57230
   3   4  16    23763.86    27611.24   4883.39 o   0.57888
   4   4  16     5784.76     6707.43   4098.98 o   0.58946
  -2   5  16     1964.92        0.00   3501.32 o   0.59256
  -1   5  16      661.32     1577.86   3416.17 o   0.58126
   0   5  16     5301.78     1997.28   3513.41 o   0.57392
   1   5  16     1200.13     1941.24   4907.90 o   0.57070
   2   5  16    25938.52    22540.71   4714.29 o   0.57166
   3   5  16    26386.29    21210.02   4501.32 o   0.57678
   4   5  16    29831.47    31107.43   6491.56 o   0.58595
   5   5  16      908.88       18.75   3912.82 o   0.59900
  -2   6  16      301.33      976.46   5085.68 o   0.60159
  -1   6  16    33766.97    40736.67   4324.57 o   0.58902
   0   6  16      796.60     3725.11   2741.04 o   0.58033
   1   6  16      598.36       37.49   2521.86 o   0.57567
   2   6  16     8352.95     2047.49   3040.33 o   0.57515
   3   6  16    29779.25    27790.99   3633.61 o   0.57878
   4   6  16     3202.86     3428.63   2580.51 o   0.58648
   5   6  16    19049.78    16247.49   3462.73 o   0.59810
  -1   7  16     2771.49     1862.68   2971.92 o   0.60065
   0   7  16     1714.75     2138.06   2749.46 o   0.59069
   1   7  16        5.53     2695.47   2635.45 o   0.58467
   2   7  16     3415.85     1903.45   2562.95 o   0.58270
   3   7  16      924.47     1464.23   3086.90 o   0.58484
   4   7  16     3063.15     2994.09   2600.71 o   0.59103
   5   7  16      181.65        0.00   3051.07 o   0.60116
   1   8  16     4156.20        0.00   2600.71 o   0.59751
   2   8  16     2432.00       18.75   2907.37 o   0.59416
   3   8  16     1010.44     5738.18   3149.55 o   0.59484
  -4  -8 -16    32460.43    34082.64   5999.15 o   0.59952
 
